# Supplementary material for: The sugar-responsive enteroendocrine neuropeptide F regulates lipid metabolism through glucagon-like and insulin-like hormones in Drosophila melanogaster
Source: Nat Commun. 2021 Aug 10;12:4818. doi: 10.1038/s41467-021-25146-w (PMC8355161; doi:10.1038/s41467-021-25146-w)
Supplement: Supplementary file 3 — Supplementary Data 1 [file 41467_2021_25146_MOESM3_ESM.xlsx]

## Sheet: Sheet1
Supplementary Data 1	FPKM values of carbohydrate metabolism-related gene expression in the abdomens from TKg>LacZRNAi and TKg>NPFRNAi virgin females (Supplementary Figure 4a).
We analyzed three independent samples of each genotype.
FlyBaseID	SYMBOL	NAME	Tkg>LacZRNAi 1	Tkg>LacZRNAi 2	Tkg>LacZRNAi 3	TKg>NPFRNAi 1	TKg>NPFRNAi 2	TKg>NPFRNAi 3	Fold change(TKg>NPFRNAi/TKg>LacZRNAi)	p-value (two-tailed Student’s t-test)
FBgn0086355	Tpi	Triose phosphate isomerase	268.338	167.448	172.964	336.796	350.332	281.02	1.59039	0.0372816
FBgn0024913	Actbeta	Activin-beta	3.13432	0.587107	1.0319	1.03454	1.23776	1.21689	0.734052	0.621233
FBgn0039158	TBC1d7	TBC1 domain family member 7	7.52751	6.96066	7.84422	7.32139	7.34196	6.27045	0.937374	0.347276
FBgn0029932	CG4607	-	22.8234	11.2735	14.7167	23.0774	22.6102	17.6932	1.29842	0.27389
FBgn0031520	CG8837	-	0.207415	0.179929	0.230403	0.513733	0.179059	1.12133	2.93668	0.222236
FBgn0034045	CG8249	-	18.97	4.84636	6.07826	10.6157	10.9807	9.17172	1.02922	0.952052
FBgn0034247	CG6484	-	166.909	55.9718	70.9016	70.4438	98.4263	97.2526	0.90585	0.810192
FBgn0034909	CG4797	-	63.8443	74.0248	66.5743	74.9	70.9136	94.0025	1.17302	0.202701
FBgn0036316	CG10960	-	263.757	147.849	185.29	273.987	292.197	238.178	1.34757	0.140179
FBgn0037386	CG1208	-	12.6226	18.8497	10.2178	15.296	14.1432	9.75102	0.940035	0.799935
FBgn0037387	CG1213	-	221.139	136.549	171.547	355.505	362.758	337.083	1.9941	0.00241239
FBgn0051100	CG31100	-	1.8364	2.50748	2.66044	2.23696	1.67562	2.24038	0.878452	0.418673
FBgn0053281	CG33281	-	0.193746	0.169236	0.239837	0.595884	0.42263	0.271095	2.1393	0.075774
FBgn0015230	Glut3	Glucose transporter type 3	0.0033589	0.254826	0.374983	0.0411789	0.0220963	0.223422	0.452798	0.414273
FBgn0035679	CG10467	-	37.8679	16.4363	17.1156	31.4971	31.6644	27.3563	1.26741	0.424962
FBgn0035999	CG3552	-	4.11058	6.53288	6.10444	4.86101	4.51981	5.93302	0.914374	0.607639
FBgn0003076	Pgm1	Phosphoglucose mutase 1	1043.49	628.162	726.106	1100.01	1071.01	1036.5	1.33772	0.100133
FBgn0030968	CG7322	-	260.848	81.5967	86.6713	257.735	275.112	198.387	1.70405	0.18703
FBgn0003074	Pgi	Phosphoglucose isomerase	561.837	228.25	278.035	525.928	572.711	428.145	1.42941	0.24498
FBgn0032820	fbp	fructose-1,6-bisphosphatase	616.027	387.881	387	571.557	586.583	538.649	1.21991	0.258639
FBgn0011754	PhKgamma	Phosphorylase kinase gamma	52.9505	47.285	44.0707	57.2828	56.5666	54.8709	1.16918	0.0390645
FBgn0034618	CG9485	-	176.776	111.265	64.0381	203.931	188.755	119.651	1.45518	0.269674
FBgn0266064	GlyS	Glycogen synthase	282.302	137.837	112.684	297.125	301.78	192.824	1.48591	0.24696
FBgn0004507	GlyP	Glycogen phosphorylase	642.096	339.893	247.372	580.641	551.253	311.563	1.17415	0.651689
FBgn0265191	Gyg	Glycogenin	15.7766	10.3731	11.4704	14.8199	14.5684	9.76261	1.04069	0.837346
FBgn0035978	UGP	UDP-glucose pyrophosphorylase	587.95	223.506	361.357	807.682	836.695	688.889	1.98946	0.0285642
FBgn0030087	CG7766	-	71.3499	58.1971	55.0454	70.7052	71.5172	70.4067	1.15188	0.135212
FBgn0031995	CG8475	-	23.519	21.3173	23.4523	24.0642	25.3218	24.5735	1.08304	0.0799374
FBgn0027564	CG3149	-	9.75728	9.10368	8.44705	9.84086	9.24105	9.67383	1.05301	0.312914
FBgn0250906	Pgk	Phosphoglycerate kinase	180.735	132.588	121.594	187.551	187.567	161.319	1.23342	0.1685
FBgn0000064	Ald1	Aldolase 1	657.168	356.861	370.432	537.229	585.122	460.466	1.14327	0.561044
FBgn0037115	CG11249	-	0.000258004	0.0432267	0	0.0178433	0.000200482	0.0640241	1.88728	0.618222
FBgn0038258	CG7362	-	2.83699	3.28956	3.20952	3.50239	3.3441	3.66552	1.12596	0.0793591
FBgn0267385	PyK	Pyruvate kinase	563.615	439.881	464.122	606.196	635.254	522.758	1.20209	0.12293
FBgn0036723	CG12229	-	0.148816	0.268418	0.194417	0.218976	0.259603	0.24228	1.17855	0.37836
FBgn0001186	Hex-A	Hexokinase A	41.373	25.1971	23.6095	23.143	24.739	18.3221	0.734135	0.253291
FBgn0001187	Hex-C	Hexokinase C	483.242	309.508	421.523	513.399	502.577	494.294	1.24376	0.12596
FBgn0000579	Eno	Enolase	370.103	216.315	238.959	388.517	408.45	336.851	1.3737	0.121627
FBgn0014869	Pglym78	Phosphoglyceromutase 78	236.1	203.454	197.355	273.97	273.47	239.025	1.23482	0.0404342
FBgn0038957	CG7059	-	0.260535	0.156763	0.151564	0.290375	0.064232	0.00224654	0.627312	0.496043
FBgn0038952	CG7069	-	1.46618	0.365728	0.510695	0.655175	0.835305	0.580553	0.884073	0.810461
FBgn0051874	Fum4	Fumarase 4	0.0492692	0.0555796	0	0.000113913	0.0910833	0.00056652	0.875201	0.906785
FBgn0002719	Men	Malic enzyme	1353.93	690.286	808.503	1243.89	1189	945.564	1.18429	0.47773
FBgn0039674	CG1907	-	129.594	93.2949	92.9903	148.489	151.765	136.337	1.38215	0.0366071
FBgn0037970	GC2	Glutamate Carrier 2	0.00107525	3.07845e-05	5.08511e-05	0.000140856	0.000169722	0.000250987	0.485412	0.597434
FBgn0027611	LManII	Lysosomal alpha-mannosidase II	236.955	171.566	160.073	233.052	232.358	203.928	1.17718	0.26285
FBgn0031907	CG5171	-	187.189	140.339	147.33	156.326	163.994	147.269	0.984691	0.882381
FBgn0031908	CG5177	-	23.4001	26.2853	21.2783	29.6539	28.5626	18.9432	1.08731	0.606419
FBgn0003748	Treh	Trehalase	74.0869	38.2824	41.2803	67.1485	73.2612	56.6584	1.28258	0.309689
FBgn0034121	CG6262	-	0.0218884	0.0693109	0.0507118	0.0100542	0.0168606	0.032847	0.421122	0.149215
FBgn0027560	Tps1	Trehalose-6-phosphate synthase 1	2114.92	2182.52	1831.82	1972.27	1853.09	2057.65	0.959824	0.540176
FBgn0050035	Tret1-1	Trehalose transporter 1-1	326.483	310.603	267.691	469.552	457.592	401.513	1.46849	0.00667238
FBgn0033644	Tret1-2	Trehalose transporter 1-2	7.21898	5.95254	5.34463	8.97606	6.98462	7.11577	1.24629	0.147348
FBgn0024957	Irp-1B	Iron regulatory protein 1B	282.165	182.716	270.635	209.369	208.687	228.655	0.879262	0.40836
FBgn0024958	Irp-1A	Iron regulatory protein 1A	17.9497	17.7054	16.7104	21.4603	22.8581	20.4694	1.23722	0.00632744
FBgn0039112	SdhD	Succinate dehydrogenase, subunit D	55.833	57.9425	54.1515	63.3992	58.9657	55.57	1.0596	0.255847
FBgn0010100	mAcon1	Mitochondrial aconitase 1	142.851	134.146	136.459	155.542	148.521	134.98	1.06188	0.264153
FBgn0029890	Fum2	Fumarase 2	2.51258	1.90451	2.38354	3.8722	3.59723	3.67392	1.63857	0.00201869
FBgn0037891	CG5214	-	109.117	108.119	114.441	123.6	124.33	119.093	1.10657	0.00996027
FBgn0004888	Scsalpha1	Succinyl-coenzyme A synthetase alpha subunit 1	299.405	275.951	271.072	341.202	344.003	352.527	1.22601	0.00245018
FBgn0010352	Nc73EF	Neural conserved at 73EF	155.414	121.503	141.088	133.817	130.926	133.244	0.952109	0.535987
FBgn0029118	ScsbetaG	Succinyl-coenzyme A synthetase beta subunit, GDP-forming	22.6533	17.6591	16.1892	20.9908	20.648	17.1128	1.03982	0.762274
FBgn0286222	Fum1	Fumarase 1	225.644	133.943	170.789	271.078	272.032	264.334	1.5224	0.0259978
FBgn0000078	Amy-d	Amylase distal	17.922	3.52642	4.01676	19.865	18.5171	21.3828	2.34692	0.0754622
FBgn0000079	Amy-p	Amylase proximal	15.8555	2.37834	2.49499	13.3882	12.1809	15.0245	1.95832	0.219147
FBgn0001128	Gpdh1	Glycerol-3-phosphate dehydrogenase 1	527.08	367.101	356.387	398.078	407.98	344.029	0.919651	0.598601
FBgn0001258	Ldh	Lactate dehydrogenase	38.4758	5.86859	6.32846	21.0678	21.4179	12.6602	1.08827	0.900226
FBgn0002569	Mal-A2	Maltase A2	0.0778997	0	0.0609276	0.0353118	9.33192e-05	0.000223532	0.25664	0.262434
FBgn0002570	Mal-A1	Maltase A1	0.912355	0.34171	0.486841	0.160791	0.315172	0.290056	0.440012	0.141582
FBgn0002571	Mal-A3	Maltase A3	0.108379	0	0	0.0394855	0.000104424	0.000250133	0.367599	0.584169
FBgn0010222	Nmdmc	NAD-dependent methylenetetrahydrofolate dehydrogenase	43.4489	12.1609	3.9127	30.5706	15.168	17.0982	1.05568	0.936258
FBgn0023216	Parg	Poly(ADP-ribose) glycohydrolase	3.02043	2.73796	2.77261	3.20042	2.99952	3.12265	1.09279	0.0683059
FBgn0023477	Taldo	Transaldolase	1290.55	651.384	651.055	1380.8	1451.21	1122.06	1.52491	0.126241
FBgn0026415	Idgf4	Imaginal disc growth factor 4	461.739	286.683	353.306	434.566	457.429	444.001	1.21264	0.203624
FBgn0026616	alpha-Man-IIb	alpha-Mannosidase class II b	0.301607	0.301747	0.434289	0.355478	0.374983	0.260342	0.954858	0.796459
FBgn0027588	GCS2alpha	Glucosidase 2 alpha subunit	50.8251	37.9397	35.4787	47.6928	48.5621	43.6413	1.12598	0.355142
FBgn0027611	LManII	Lysosomal alpha-mannosidase II	236.955	171.566	160.073	233.052	232.358	203.928	1.17718	0.26285
FBgn0027621	Pfrx	6-phosphofructo-2-kinase	160.028	100.008	128.25	132.367	134.287	139.131	1.04507	0.755011
FBgn0028540	CG9008	-	69.3447	50.0707	58.6931	57.4215	66.355	70.1063	1.08857	0.477983
FBgn0029685	CG2938	-	4.27939	4.30297	4.6197	4.80658	4.67438	4.62175	1.06822	0.0707267
FBgn0030239	CG17333	-	140.785	86.9762	80.6853	153.928	154.704	132.78	1.43108	0.0952876
FBgn0031995	CG8460	-	23.519	21.3173	23.4523	24.0642	25.3218	24.5735	1.08304	0.0799374
FBgn0032341	CG6201	-	4.88504	4.85509	5.19018	5.40331	5.05193	5.08988	1.04118	0.255249
FBgn0032378	Mal-B1	Maltase B1	11.8898	12.2526	11.8417	13.2719	13.9228	12.7522	1.11013	0.0219105
FBgn0032381	Mal-B2	Maltase B2	0.904084	0.233509	0.228462	0.577872	0.501745	0.444572	1.11576	0.828268
FBgn0032597	ChLD3	ChLD3	22.2123	22.5791	19.4882	23.9043	24.3614	23.8588	1.12204	0.0571854
FBgn0032615	CG31743	-	4.92214	2.57979	3.71044	13.8937	14.5521	9.6069	3.39381	0.00613099
FBgn0033376	Pgm2a	Phosphoglucomutase 2a	3.8093	4.19144	4.19061	4.08846	3.84155	4.09725	0.98654	0.737747
FBgn0033734	Dera	Deoxyribose-phosphate aldolase	3.4683	4.11826	3.62149	3.91918	3.79761	3.99313	1.04478	0.458813
FBgn0033968	Pgm2b	Phosphoglucomutase 2b	0.697756	0.928985	0.458055	0.557115	0.566524	0.655947	0.853602	0.506382
FBgn0035397	Cht7	Chitinase 7	14.7062	14.1267	14.4534	15.2564	16.4545	16.6987	1.11836	0.0230372
FBgn0035483	CG11594	-	5.46287	7.16572	5.90368	6.20861	7.41744	6.16603	1.06798	0.556167
FBgn0036398	CG6650	-	2.99922	2.5441	4.87617	3.64883	3.54601	3.85656	1.06065	0.784275
FBgn0036398	CG6650	-	2.99922	2.5441	4.87617	3.64883	3.54601	3.85656	1.06065	0.784275
FBgn0037531	CD98hc	CD98 heavy chain	0.173842	0.152206	0.158195	0.166151	0.169351	0.201512	1.10898	0.247558
FBgn0039257	beta4GalT7	beta-4-galactosyltransferase 7	0.269748	0.301238	0.434867	0.298021	0.337854	0.318392	0.948715	0.757057
FBgn0040319	GNBP3	Gram-negative bacteria binding protein 3	36.4603	23.8061	24.7867	33.2151	33.8862	28.266	1.12127	0.481406
FBgn0040321	GNBP2	Gram-negative bacteria binding protein 2	140.649	145.611	141.133	152.752	154.933	183.627	1.14956	0.101879
FBgn0040322	GNBP1	Gram-negative bacteria binding protein 1	23.6047	28.4017	30.9469	30.2841	30.0853	35.3188	1.15352	0.197622
FBgn0041627	Hexo1	Hexosaminidase 1	1.53009	1.49086	1.26125	2.09776	1.86819	1.6735	1.31695	0.0381838
FBgn0045035	fdl	fused lobes	1.4322	1.45705	1.96697	1.47988	1.60116	1.5668	0.957089	0.716195
FBgn0050356	Mal-A5	Maltase A5	0.373896	0.281163	0.112287	0.523193	0.232586	0.0987374	1.1136	0.852781
FBgn0050357	Mal-A6	Maltase A6	1.19755	1.50367	1.44032	1.74857	1.34472	1.2481	1.04826	0.729275
FBgn0261573	tobi	target of brain insulin	2.95004	3.34416	3.98356	4.41999	4.39535	4.24434	1.27067	0.0388028
FBgn0023477	Taldo	Transaldolase	1290.55	651.384	651.055	1380.8	1451.21	1122.06	1.52491	0.126241
