# Supplementary material for: The sugar-responsive enteroendocrine neuropeptide F regulates lipid metabolism through glucagon-like and insulin-like hormones in Drosophila melanogaster
Source: Nat Commun. 2021 Aug 10;12:4818. doi: 10.1038/s41467-021-25146-w (PMC8355161; doi:10.1038/s41467-021-25146-w)
Supplement: Supplementary file 4 — Supplementary Data 2 [file 41467_2021_25146_MOESM4_ESM.xlsx]

## Sheet: Sheet1
Supplementary Data 2	FPKM values of mitochondria-related gene expression in the abdomens from TKg>LacZRNAi and TKg>NPFRNAi virgin females (Supplementary Figure 4b).
We analyzed three independent samples of each genotype.
FlyBase ID	SYMBOL	NAME	Tkg>LacZRNAi 1	Tkg>LacZRNAi 2	Tkg>LacZRNAi 3	TKg>NPFRNAi 1	TKg>NPFRNAi 2	TKg>NPFRNAi 3	Fold change(TKg>NPFRNAi/TKg>LacZRNAi)	p-value (two-tailed Student’s t-test)
FBgn0031830	COX5B	Cytochrome c oxidase subunit 5B	252.438	251.036	227.74	255.205	256.458	225.897	1.00868	0.876759
FBgn0038735	MICU3	Mitochondrial calcium uptake 3	6.98086	7.35172	7.97511	6.19671	5.33275	6.24942	0.796984	0.0220586
FBgn0028646	aralar1	aralar1	191.77	132.142	139.345	178.087	172.741	144.655	1.06956	0.642993
FBgn0042185	MCU	Mitochondrial calcium uniporter	2.60966	2.9491	1.6297	1.42848	1.36342	1.11884	0.544029	0.0548354
FBgn0037912	sea	scheggia	230.691	204.493	198.215	279.078	279.621	242.351	1.26468	0.0242945
FBgn0004406	tam	tamas	1.17658	1.4333	1.21098	1.3124	1.08483	1.28743	0.964356	0.69585
FBgn0020270	mre11	meiotic recombination 11	1.98209	1.86766	2.31302	5.28696	4.80897	5.17009	2.47713	0.000102187
FBgn0032833	COX4	Cytochrome c oxidase subunit 4	331.259	297.267	271.25	371.201	358.264	321.209	1.16771	0.0934219
FBgn0284248	Cyt-c-p	Cytochrome c proximal	559.841	489.607	398.995	414.229	415.583	317.946	0.792408	0.151717
FBgn0265342	CG44296	-	0.68602	0.938082	0.611502	0.00159004	0.83414	0.453577	0.576715	0.292
FBgn0019624	COX5A	Cytochrome c oxidase subunit 5A	490.283	405.09	390.026	598.204	582.892	511.914	1.31711	0.0295407
FBgn0040773	COX7C	Cytochrome c oxidase subunit 7C	194.701	167.754	144.684	201.501	199.362	181.819	1.14896	0.184903
FBgn0015031	cype	cyclope	292.367	279.835	216.326	309.52	295.39	286.373	1.13031	0.234377
FBgn0037579	COX7AL	Cytochrome c oxidase subunit 7A-like	0.166143	0	0.156006	0.000386791	0.142677	0.175934	0.990218	0.989646
FBgn0034251	ND-51L1	NADH dehydrogenase (ubiquinone) 51 kDa subunit-like 1	0.0379961	0.0122155	0.0576382	0.0170176	0.0339739	0.000315142	0.475723	0.313263
FBgn0262952	mt:ND4	mitochondrial NADH-ubiquinone oxidoreductase chain 4	824.4	638.178	652.726	938.461	1027.71	1155.64	1.47582	0.0181197
FBgn0013680	mt:ND2	mitochondrial NADH-ubiquinone oxidoreductase chain 2	60.3062	38.8137	34.7477	58.9997	70.3998	61.7286	1.42774	0.0917656
FBgn0017567	ND-23	NADH dehydrogenase (ubiquinone) 23 kDa subunit	84.5058	90.5217	86.486	94.0182	95.3279	88.3136	1.06174	0.125698
FBgn0052230	ND-MLRQ	NADH dehydrogenase (ubiquinone) MLRQ subunit	380.45	370.81	333.026	446.834	454.032	387.523	1.18824	0.0563074
FBgn0031228	ND-15	NADH dehydrogenase (ubiquinone) 15 kDa subunit	70.2038	60.9	50.6554	68.0099	68.3179	63.8317	1.10123	0.351969
FBgn0039669	ND-20L	NADH dehydrogenase (ubiquinone) 20 kDa subunit-like	4.33966	4.89924	4.18102	4.01863	4.11551	6.09718	1.06046	0.723151
FBgn0029971	ND-MNLL	NADH dehydrogenase (ubiquinone) MNLL subunit	56.8542	78.3334	46.9077	76.5429	81.6906	66.4242	1.23374	0.240451
FBgn0001989	ND-B17	NADH dehydrogenase (ubiquinone) B17 subunit	83.193	72.3513	69.0747	98.329	95.0306	94.093	1.27973	0.00930165
FBgn0033961	ND-B15	NADH dehydrogenase (ubiquinone) B15 subunit	97.4782	82.7632	80.6268	120.244	115.251	115.783	1.34657	0.00550276
FBgn0029888	ND-ASHI	NADH dehydrogenase (ubiquinone) ASHI subunit	62.746	54.9002	50.9981	73.068	75.4789	69.2311	1.29134	0.0137512
FBgn0025839	ND-B14.5A	NADH dehydrogenase (ubiquinone) B14.5 A subunit	74.4494	69.3577	53.8455	89.6448	88.6326	79.7348	1.30538	0.0443442
FBgn0031505	ND-B14.5B	NADH dehydrogenase (ubiquinone) B14.5 B subunit	87.0697	84.7631	76.9802	111.962	105.321	95.3311	1.25642	0.0204673
FBgn0039909	ND-49	NADH dehydrogenase (ubiquinone) 49 kDa subunit	115.013	93.5833	99.6704	119.015	121.836	110.277	1.13904	0.120589
FBgn0019957	ND-42	NADH dehydrogenase (ubiquinone) 42 kDa subunit	101.903	90.2826	85.455	123.463	117.04	107.102	1.252	0.0267567
FBgn0021967	ND-PDSW	NADH dehydrogenase (ubiquinone) PDSW subunit	159.441	158.01	139.009	213.739	198.982	190.242	1.32095	0.00680632
FBgn0030605	ND-B18	NADH dehydrogenase (ubiquinone) B18 subunit	56.1858	50.552	44.3255	65.0078	62.7385	58.6328	1.23378	0.0392331
FBgn0031771	ND-51	NADH dehydrogenase (ubiquinone) 51 kDa subunit	165.385	159.489	163.38	198.894	186.773	191.006	1.1811	0.00172562
FBgn0035046	ND-19	NADH dehydrogenase (ubiquinone) 19 kDa subunit	94.5562	87.2463	75.9907	109.874	104.499	103.124	1.2316	0.0262047
FBgn0033570	ND-B14	NADH dehydrogenase (ubiquinone) B14 subunit	102.593	95.8154	84.7458	110.443	114.866	101.577	1.15445	0.088533
FBgn0047038	ND-13B	NADH dehydrogenase (ubiquinone) 13 kDa B subunit	101.744	110.622	89.8512	96.7956	93.5641	90.8291	0.930419	0.325467
FBgn0037001	ND-39	NADH dehydrogenase (ubiquinone) 39 kDa subunit	179.615	151.895	150.188	216.535	201.814	180.173	1.24253	0.0520831
FBgn0029868	ND-B16.6	NADH dehydrogenase (ubiquinone) B16.6 subunit	97.0689	96.9531	99.8221	103.678	106.616	105.415	1.07441	0.0045348
FBgn0031436	ND-B17.2	NADH dehydrogenase (ubiquinone) B17.2 subunit	96.9941	82.7001	67.2128	106.652	107.947	92.4208	1.24346	0.11388
FBgn0032511	ND-B22	NADH dehydrogenase (ubiquinone) B22 subunit	84.3535	73.121	67.3527	84.5197	83.6166	79.4254	1.10112	0.221105
FBgn0261439	SdhA	Succinate dehydrogenase, subunit A (flavoprotein)	37.4007	33.0156	37.0277	48.4296	46.0969	36.5735	1.22017	0.112487
FBgn0033274	CG14757	-	3.94329	2.49483	3.25221	3.69987	3.45164	2.3498	0.980494	0.91998
FBgn0030733	UQCR-14	Ubiquinol-cytochrome c reductase 14 kDa subunit	303.44	272.822	231.087	322.506	319.766	294.7	1.16055	0.13046
FBgn0011227	ox	oxen	228.29	210.358	172.35	248.296	236.056	231.779	1.17206	0.111544
FBgn0036728	UQCR-Q	Ubiquinol-cytochrome c reductase ubiquinone-binding protein	139.703	135.981	109.764	133.924	130.013	120.26	0.996754	0.969523
FBgn0013678	mt:Cyt-b	mitochondrial Cytochrome b	6658.33	4962.29	5350.72	6092.99	6506.74	6885.86	1.14815	0.210018
FBgn0050354	UQCR-11L	Ubiquinol-cytochrome c reductase 11 kDa subunit-like	2.19104	1.42632	1.44419	3.10641	3.62117	2.52069	1.82716	0.0262869
FBgn0052649	Coq8	Coenzyme Q8	11.8735	9.98238	10.8157	13.0975	13.6799	12.5717	1.20438	0.0246453
FBgn0034245	UQCR-6.4	Ubiquinol-cytochrome c reductase 6.4 kDa subunit	108.935	103.565	90.5401	118.668	113.602	109.883	1.12907	0.0964789
FBgn0260008	UQCR-11	Ubiquinol-cytochrome c reductase 11 kDa subunit	49.6535	45.5998	41.851	55.4066	57.5089	51.7312	1.20089	0.0310527
FBgn0035600	Cyt-c1	Cytochrome c1	218.578	214.523	209.393	261.398	256.123	242.555	1.18301	0.0032225
FBgn0250814	UQCR-C2	Ubiquinol-cytochrome c reductase core protein 2	264.227	244.282	227.774	332.939	325.912	298.237	1.29989	0.007896
FBgn0021906	RFeSP	Rieske iron-sulfur protein	218.953	194.266	188.212	265.494	267.967	237.285	1.28152	0.0142985
FBgn0030883	CG7772	-	10.7424	11.9491	10.7089	13.1433	13.7409	12.1254	1.16794	0.0399972
FBgn0029891	Pink1	PTEN-induced putative kinase 1	27.3871	38.5069	43.8916	38.3406	36.822	40.4421	1.053	0.716295
FBgn0039969	Fis1	Fission, mitochondrial 1	56.1512	54.4554	48.7296	47.5289	51.6082	51.7869	0.947205	0.348197
FBgn0010808	Chchd3	Coiled-coil-helix-coiled-coil-helix domain containing 3	80.0333	70.4494	69.9809	90.3347	86.1725	82.4234	1.17448	0.0325678
FBgn0010438	mtSSB	mitochondrial single stranded DNA-binding protein	8.78489	5.57211	6.6673	7.5037	8.69577	8.70273	1.18445	0.275303
FBgn0032154	mtDNA-helicase	mitochondrial DNA helicase	2.31997	3.16065	3.25235	3.21522	2.89364	3.07147	1.05123	0.656562
FBgn0039930	CG11077	-	12.825	27.2235	16.7534	25.6286	21.0507	23.8168	1.24109	0.367632
FBgn0027088	GlyRS	Glycyl-tRNA synthetase	20.0814	18.1508	19.3322	17.5949	16.8949	17.8237	0.908782	0.0493623
FBgn0030218	CG1628	-	19.4373	10.0696	8.77152	7.95588	9.44364	10.7447	0.73525	0.383585
FBgn0086130	Dbp21E2	DEAD box protein 21E2	4.9522	4.59219	3.90287	4.61449	5.0269	4.79459	1.07353	0.374699
FBgn0030717	Slc25A46a	Solute carrier family 25 member 46a	10.9064	14.4376	12.4195	12.2293	12.6847	11.8509	0.973554	0.767247
FBgn0250874	ttm50	tiny tim 50	15.3828	14.6558	15.1924	15.4266	14.6778	13.4309	0.962508	0.414475
FBgn0039846	PNPase	Polynucleotide phosphorylase	3.52639	3.52202	4.03762	4.30111	3.7677	3.55571	1.04857	0.556511
FBgn0024360	MTPAP	mitochondrial poly(A) polymerase	3.10841	3.55472	3.49098	3.81175	3.70199	3.55591	1.09017	0.125313
FBgn0036702	CG6512	-	20.7776	17.9004	17.4332	22.7272	21.2471	19.2265	1.12635	0.180123
FBgn0022344	CG10340	-	34.0338	35.8372	32.9826	34.9733	36.7043	34.4895	1.03222	0.360631
FBgn0032644	CG5131	-	11.2002	8.62089	9.35484	11.2851	12.2439	13.1652	1.25769	0.0560127
FBgn0035805	CG7506	-	15.2918	13.8619	14.0817	18.1733	17.4545	17.0093	1.21745	0.00497574
FBgn0037715	CG9399	-	136.256	114.5	99.6171	108.339	112.763	113.038	0.953674	0.641111
FBgn0037714	CG9396	-	198.137	78.8299	98.9733	220.784	223.417	193.638	1.69665	0.0836334
FBgn0038662	Mpc1	Mitochondrial pyruvate carrier	144.843	103.25	114.947	140.051	149.904	137.782	1.17821	0.170697
FBgn0040529	COX7A	Cytochrome c oxidase subunit 7A	365.973	319.601	288.253	366.82	377.177	349.41	1.12279	0.171871
FBgn0085201	CG34172	-	3.27821	4.01597	4.39343	5.17127	4.79009	3.80271	1.17766	0.256272
FBgn0030352	sicily	severe impairment of CI with lengthened youth	6.52197	5.93731	5.86757	6.26567	6.12206	5.49708	0.97588	0.663511
FBgn0034919	CG5569	-	11.3194	13.5007	11.0294	11.9054	12.3544	10.5763	0.971734	0.738866
FBgn0037777	CG11722	-	11.094	9.70949	9.31797	13.3261	11.891	11.2353	1.21018	0.0616204
FBgn0034645	ND-B12	NADH dehydrogenase (ubiquinone) B12 subunit	118.384	113.631	98.5787	157.472	144.337	143.544	1.34713	0.00693252
FBgn0259726	CG42380	-	13.9713	12.6718	17.1496	1.42704	21.7922	13.4075	0.836368	0.713447
FBgn0034576	ND-B14.7	NADH dehydrogenase (ubiquinone) B14.7 subunit	158.987	135.746	122.713	163.481	155.946	149.97	1.12445	0.200363
FBgn0030718	ND-20	NADH dehydrogenase (ubiquinone) 20 kDa subunit	92.6811	82.6298	81.5187	109.039	101.525	98.9689	1.20521	0.0196385
FBgn0037880	CG17726	-	7.92755	7.61766	6.11731	9.24079	8.31525	8.21722	1.18976	0.101637
FBgn0031971	Sirup	Starvation-upregulated protein	45.6752	65.759	81.274	65.297	76.9857	101.465	1.26486	0.315066
FBgn0032744	Ttc19	Tetratricopeptide repeat domain 19	2.33052	2.92242	2.59329	2.20202	2.35402	2.0757	0.845215	0.0991058
FBgn0032195	CG4908	-	3.99661	3.70054	3.68542	4.92211	4.8828	4.02006	1.21457	0.0590905
FBgn0040715	CG15386	-	13.4392	11.8004	10.8838	12.1896	12.17	10.6519	0.969218	0.702956
FBgn0002354	l(3)87Df	lethal (3) 87Df	8.51252	7.87489	8.69781	8.98798	10.7166	8.65683	1.1306	0.186365
FBgn0031247	CG11562	-	12.8024	10.0957	8.49784	12.1034	13.3174	12.3651	1.20352	0.179123
FBgn0034248	CG14483	-	33.8483	29.585	28.1406	38.7807	40.6384	42.9486	1.33627	0.00804623
FBgn0085271	CG34242	-	9.71132	11.321	8.55532	12.9303	11.2061	11.8893	1.21759	0.0858085
FBgn0265083	CG44194	-	5.55112e-17	5.55112e-17	5.55112e-17	25.3521	0.057362	0.138109	1.53408e+17	0.368947
FBgn0032595	CG17996	-	9.80643	10.7942	8.06379	8.19045	13.3083	8.36797	1.04194	0.839731
FBgn0040751	CG13018	-	10.9639	9.31553	9.12764	12.0971	11.4003	11.7258	1.19778	0.0347873
FBgn0031066	COX6B	Cytochrome c oxidase subunit 6B	378.188	309.955	271.366	362.717	372.034	333.947	1.1138	0.335393
FBgn0030481	CG1662	-	51.1791	34.9893	33.4939	51.9771	54.5022	47.2407	1.28462	0.133784
FBgn0052262	CG32262	-	5.1286	5.56648	5.28167	4.93292	4.56291	4.29877	0.863417	0.0315613
FBgn0021750	SerRS-m	Seryl-tRNA synthetase, mitochondrial	4.81774	4.72573	4.60457	5.80087	6.08119	5.57945	1.2342	0.00219042
FBgn0031660	mRpL28	mitochondrial ribosomal protein L28	48.2931	52.4568	45.1064	43.5737	47.1877	48.3404	0.95369	0.429987
FBgn0037526	ArgRS-m	Arginyl-tRNA synthetase, mitochondrial	1.62009	1.98995	2.14965	1.85313	2.17555	1.76935	1.00666	0.952062
FBgn0035335	mRpL23	mitochondrial ribosomal protein L23	10.6321	12.1557	11.5063	13.0385	11.9562	12.4651	1.09231	0.122832
FBgn0023519	mRpL16	mitochondrial ribosomal protein L16	11.1329	12.5618	13.2745	14.5748	15.0604	13.8068	1.17508	0.0413631
FBgn0040666	CG12848	-	35.2398	39.1436	36.7428	36.7156	37.636	36.0074	0.993095	0.845527
FBgn0033208	mRpL52	mitochondrial ribosomal protein L52	19.6493	19.7538	17.9095	19.6778	19.1082	18.0763	0.992143	0.853044
FBgn0035374	mRpS35	mitochondrial ribosomal protein S35	18.0279	15.648	14.9926	16.217	15.9567	12.8707	0.925535	0.44169
FBgn0034893	mRpL43	mitochondrial ribosomal protein L43	18.7409	21.8855	17.2585	20.1563	17.2134	21.4463	1.01609	0.875033
FBgn0042112	mRpL36	mitochondrial ribosomal protein L36	16.7469	19.1632	15.4088	22.4963	20.5068	19.9032	1.22579	0.0458064
FBgn0036135	mRpL2	mitochondrial ribosomal protein L2	18.5266	14.9759	17.4477	21.321	21.0847	19.7704	1.22033	0.0317955
FBgn0038474	mRpS11	mitochondrial ribosomal protein S11	15.2843	17.6865	14.9285	15.8624	16.8805	14.4973	0.98624	0.852448
FBgn0031639	mRpS2	mitochondrial ribosomal protein S2	15.8922	16.851	14.8298	17.5034	15.6385	17.7508	1.06978	0.279835
FBgn0033816	CG4679	-	9.63021	10.0367	10.8398	11.1597	11.6323	10.231	1.08249	0.197814
FBgn0034986	mRpS17	mitochondrial ribosomal protein S17	19.0127	20.3855	17.5529	16.67	17.3084	17.0275	0.895608	0.0773554
FBgn0028648	mRpL50	mitochondrial ribosomal protein L50	12.0211	10.737	9.70412	9.8409	10.9304	9.62861	0.936468	0.429053
FBgn0030552	mRpL38	mitochondrial ribosomal protein L38	14.8857	15.4223	16.2553	16.4224	16.2805	16.4767	1.05619	0.0962942
FBgn0031357	mRpL48	mitochondrial ribosomal protein L48	9.8772	10.1581	7.99975	8.36284	9.37376	8.89088	0.949794	0.559353
FBgn0034579	mRpL54	mitochondrial ribosomal protein L54	11.0863	10.1853	9.45989	13.1703	13.7465	10.8736	1.2297	0.0773849
FBgn0036462	mRpL39	mitochondrial ribosomal protein L39	14.6053	17.0496	15.0152	11.4297	11.3739	11.9529	0.744725	0.00695892
FBgn0036774	mRpS26	mitochondrial ribosomal protein S26	25.3985	23.0142	20.5514	20.7988	21.9103	19.8531	0.90717	0.233106
FBgn0037892	mRpL40	mitochondrial ribosomal protein L40	17.2001	16.5965	14.7456	17.1799	17.5099	18.5256	1.09627	0.138036
FBgn0263863	mRpL45	mitochondrial ribosomal protein L45	27.7326	27.7989	28.7456	27.5711	26.5944	30.0695	0.999501	0.990312
FBgn0050481	mRpL53	mitochondrial ribosomal protein L53	3.62037	6.63957	3.71311	4.20961	3.11346	7.64932	1.07152	0.853193
FBgn0035272	mRpL46	mitochondrial ribosomal protein L46	15.9247	15.881	14.6727	16.747	19.3809	20.3164	1.21442	0.04402
FBgn0014023	mRpL47	mitochondrial ribosomal protein L47	20.5009	19.7758	17.1869	21.6632	22.492	21.3522	1.13998	0.0649963
FBgn0032849	mRpS18B	mitochondrial ribosomal protein S18B	9.93061	10.8169	10.5248	11.2096	11.5491	11.7162	1.10241	0.0237042
FBgn0051450	mRpS18A	mitochondrial ribosomal protein S18A	19.2206	16.6406	16.4206	19.9977	21.9695	19.357	1.17295	0.065076
FBgn0032236	mRpS7	mitochondrial ribosomal protein S7	21.2481	21.4361	21.0638	23.4339	25.1143	20.5296	1.08361	0.256573
FBgn0030786	mRpL22	mitochondrial ribosomal protein L22	23.9739	22.5561	21.1457	25.8165	27.9487	26.3447	1.18373	0.0162273
FBgn0037330	mRpL44	mitochondrial ribosomal protein L44	10.5456	11.2801	11.7885	13.2681	12.5686	11.1709	1.10095	0.188478
FBgn0040389	mRpL14	mitochondrial ribosomal protein L14	14.5353	14.5102	16.2796	16.6713	16.3475	16.7355	1.09772	0.0689871
FBgn0035122	mRpL17	mitochondrial ribosomal protein L17	10.7426	10.2007	10.3856	11.6048	11.174	11.4406	1.09226	0.00893408
FBgn0001995	mRpL4	mitochondrial ribosomal protein L4	15.0393	14.3944	15.8313	22.2353	22.6729	20.2749	1.44004	0.00142604
FBgn0029718	mRpL30	mitochondrial ribosomal protein L30	34.7267	29.9716	31.8688	38.6877	40.507	37.4881	1.20831	0.0149035
FBgn0261380	mRpL37	mitochondrial ribosomal protein L37	23.4461	22.1737	24.7695	22.7214	25.2948	24.1631	1.02543	0.602366
FBgn0039835	mRpL32	mitochondrial ribosomal protein L32	14.4447	14.1753	13.5117	12.813	15.4104	16.3639	1.05829	0.496895
FBgn0040907	mRpL33	mitochondrial ribosomal protein L33	25.6072	26.6054	22.1117	26.1354	29.1061	24.8117	1.07708	0.363132
FBgn0036990	mRpL15	mitochondrial ribosomal protein L15	11.4413	10.5307	10.2186	10.8107	12.5067	9.83312	1.02982	0.729585
FBgn0038307	mRpS10	mitochondrial ribosomal protein S10	8.60889	10.2658	8.13496	7.98545	8.45402	8.25795	0.914391	0.307801
FBgn0026261	bonsai	bonsai	23.603	21.4667	22.809	27.619	28.1513	26.5102	1.21217	0.00368627
FBgn0035534	mRpS6	mitochondrial ribosomal protein S6	14.2994	11.7632	12.8153	17.1065	16.6069	16.1208	1.28182	0.00980659
FBgn0037529	mRpS9	mitochondrial ribosomal protein S9	50.1753	47.1519	48.5971	54.1187	54.5667	49.6695	1.08519	0.0816423
FBgn0036557	mRpS31	mitochondrial ribosomal protein S31	10.3375	11.0087	10.778	11.9487	13.0119	13.6062	1.20055	0.0148021
FBgn0038426	mRpS33	mitochondrial ribosomal protein S33	18.9	16.7077	14.691	18.9249	19.2542	19.8669	1.15403	0.106982
FBgn0039765	mRpS18C	mitochondrial ribosomal protein S18C	13.1699	15.2992	12.7136	16.3216	13.3386	12.7936	1.03087	0.770198
FBgn0039555	mRpS22	mitochondrial ribosomal protein S22	26.3151	25.6964	23.9151	28.8265	27.8773	30.2608	1.14538	0.0211291
FBgn0033480	mRpL42	mitochondrial ribosomal protein L42	17.2032	14.8691	17.0065	20.0478	21.6357	20.4672	1.26635	0.00792903
FBgn0032646	mEFTs	mitochondrial translation elongation factor Ts	25.9868	20.3944	23.6251	22.951	24.3657	20.0787	0.962706	0.693542
FBgn0263133	mEFG1	mitochondrial translation elongation factor G 1	8.00293	4.7373	7.25075	7.40009	8.52377	6.65047	1.12923	0.487574
FBgn0032261	CG6094	-	8.8415	7.70837	8.48711	11.2946	12.0191	12.4901	1.43004	0.00174575
FBgn0037239	Sfxn1-3	Sideroflexin 1/3	175.442	134.6	122.242	163.191	159.491	169.951	1.1396	0.286317
FBgn0067783	DPCoAC	Dephosphocoenzyme A carrier	37.2681	32.2669	25.1862	27.0803	25.3764	26.8888	0.837674	0.221887
FBgn0036843	Sfxn2	Sideroflexin 2	10.5431	11.1996	8.86876	7.08409	7.37421	7.00974	0.701307	0.0122831
FBgn0031039	Shawn	Shawn	3.8984	4.79451	4.91944	4.07199	4.38543	4.02344	0.916877	0.330715
FBgn0034902	CG5532	-	89.8975	118.857	81.6115	96.2731	95.8911	102.734	1.01561	0.901877
FBgn0030872	Ucp4A	Ucp4A	14.0202	13.3992	13.1549	15.3807	15.0446	14.7935	1.11447	0.0074063
FBgn0019830	colt	congested-like trachea	174.971	235.344	187.044	200.151	191.972	200.897	0.992736	0.941951
FBgn0031659	CG14043	-	7.8115	8.9619	9.3707	9.90168	9.19672	9.25784	1.08461	0.227962
FBgn0031189	CG14618	-	3.77568	5.3538	5.40225	5.61774	5.15795	4.94148	1.08158	0.526508
FBgn0034351	rswl	roswell	5.06108	5.50571	5.31033	6.3031	5.97802	4.99693	1.08824	0.321522
FBgn0029858	mldr	mulder	3.08819	2.69629	2.54933	3.17611	2.73645	3.06215	1.0769	0.362194
FBgn0036763	TrpRS-m	Tryptophanyl-tRNA synthetase, mitochondrial	5.74659	6.4649	7.09091	8.57655	9.41749	6.66053	1.27728	0.119542
FBgn0026761	Trap1	Trap1	22.2542	18.1721	19.1746	20.7195	20.556	19.2509	1.01553	0.82582
FBgn0029870	Marf	Mitochondrial assembly regulatory factor	61.6927	64.8222	78.2996	64.9955	67.3037	81.1516	1.04217	0.708569
FBgn0034087	clu	clueless	17.3685	10.4457	12.5114	16.6738	16.9853	14.128	1.18503	0.329584
FBgn0044419	Pmi	Pmi	2.26612	3.27406	1.73793	2.81998	3.04506	2.56661	1.15849	0.460385
FBgn0260747	Chchd2	Coiled-coil-helix-coiled-coil-helix domain containing 2	164.527	153.591	132.544	164.083	165.933	135.568	1.03311	0.732898
FBgn0039140	Miro	Mitochondrial Rho	13.371	13.0559	12.499	13.5678	14.2811	14.4942	1.08779	0.0396521
FBgn0287225	bor	belphegor	15.1286	16.7709	14.0284	17.591	15.8241	12.6498	1.00298	0.97925
FBgn0039689	CIA30	Complex I intermediate-associated protein, 30 kDa	23.4665	20.5974	19.0668	22.746	24.9403	21.7731	1.10025	0.256219
FBgn0036892	Lon	Lon protease	13.4966	12.5825	13.1496	15.3033	15.3975	13.5344	1.12762	0.0652765
FBgn0052113	Vps13D	Vacuolar protein sorting 13D	1.95955	1.49642	2.26683	1.91996	2.04179	2.03124	1.04721	0.712126
FBgn0261276	Opa1	Optic atrophy 1	28.0833	26.3816	24.2409	30.4236	28.8016	25.4622	1.076	0.338431
FBgn0043884	mask	multiple ankyrin repeats single KH domain	7.04978	6.13001	10.0656	8.48363	8.91788	8.56515	1.11707	0.490426
FBgn0036142	Adck5	aarF domain containing kinase 5	10.9405	12.6694	9.91038	7.08178	6.78097	7.34294	0.632622	0.00749583
FBgn0035039	Adck1	aarF domain containing kinase 1	18.7574	18.982	18.2513	16.2637	16.43	17.2233	0.891523	0.00524599
