# Supplementary material for: The sugar-responsive enteroendocrine neuropeptide F regulates lipid metabolism through glucagon-like and insulin-like hormones in Drosophila melanogaster
Source: Nat Commun. 2021 Aug 10;12:4818. doi: 10.1038/s41467-021-25146-w (PMC8355161; doi:10.1038/s41467-021-25146-w)
Supplement: Supplementary file 5 — Supplementary Data 3 [file 41467_2021_25146_MOESM5_ESM.xlsx]

## Sheet: Sheet1
Supplementary Data 3	Amount (pmol/mg body weight) of metabolites in whole body samples from TKg>LacZRNAi and TKg>NPFRNAi virgin females (Figure 2a-c, Supplementary Figure 5a).
We analyzed four independent samples of each genotype.
Metabolites	TKg>LacZ-RNAi1	TKg>LacZ-RNAi2	TKg>LacZ-RNAi3	TKg>LacZ-RNAi4	TKg>NPF-RNAi1	TKg>NPF-RNAi2	TKg>NPF-RNAi3	TKg>NPF-RNAi4
2-Ketoglutaric acid	125.455	63.173	101.229	41.7077	129.28	120.661	105.87	121.239
3-Hydroxykynurenine	5.61298	5.35254	5.26488	7.22015	31.9092	37.8273	36.8838	38.1511
4-Hydroxyproline	0.391603	0.444689	0.381587	0.428314	0.583555	0.520652	0.472678	0.508535
Acetylcholine	9.12039	8.81244	9.11685	7.60396	7.46853	9.14645	8.45846	9.02239
Adenosine 3',5'-cyclic monophosphate	0.942118	0.585689	0.6652	0.617439	0.544325	0.485608	0.462727	0.503067
Adenosine monophosphate	2331.69	2802.19	2899	3526.22	3027.77	3331.51	3170.79	3451.52
Alanine	1527.79	1536.92	1738.91	1770.42	1942.17	1658.23	1903.46	1788.87
Allantoin	3.81388	6.93607	4.28512	6.35796	2.83441	4.74093	1.58223	1.52014
Arginine	1857.8	1916.68	1966.2	2067.58	1897.23	2099.81	1979.17	2101.14
Argininosuccinic acid	0.459708	0.542304	-0.134071	0.695315	1.21125	1.64706	1.43296	1.53107
Asparagine	295.053	291.586	307.843	346.79	201.008	244.091	229.98	250.276
Biotin B7	1.26562	1.1768	1.17055	1.3795	1.36326	1.56696	1.60213	1.78261
Carnitine	448.272	463.616	483.317	490.636	470.071	529.313	431.008	554.117
Choline	176.21	194.779	182.579	212.143	320.735	309.497	278.741	298.953
Citric acid	847.907	887.313	913.923	947.736	1088.07	1339.05	1401.4	1401.81
Cystathionine	4.66519	5.04343	3.64571	5.07301	5.0019	4.51065	4.65215	5.55014
Cysteine	151.562	133.64	172.596	142.779	161.522	216.927	165.338	211.277
Cytidine	15.3236	15.7539	16.0525	19.5356	17.3988	18.5032	18.4394	19.6032
Cytidine monophosphate	23.8197	21.4427	29.1605	42.7368	47.0718	52.1453	51.9996	57.1582
FMN	2.99662	2.26683	2.18124	3.09832	3.40326	3.98999	3.72172	3.6527
Fumaric acid	54.5691	49.5666	52.097	60.9986	74.3861	113.041	103.541	104.359
Glutamic acid	1886.79	1366.31	1299.74	1518.06	1470.25	1628.66	1536.46	2320.06
Glutamine	4791.48	4848.37	4929.7	5652.6	4171.86	4284.09	4111.73	4616.85
Glutathione	5170.76	4939.37	6272.98	4809.08	5357.64	2380.77	4441.08	4993.53
Glycine	719.188	603.628	599.484	745.427	757.053	759.936	779.283	852.146
Guanosine	19.2851	17.9611	20.0127	24.3638	21.5964	22.1878	21.0665	19.9039
Guanosine monophosphate	170.433	179.237	232.495	281.269	307.749	351.535	361.898	349.965
Histamine	83.7577	68.7208	83.6914	92.2821	103.662	101.667	114.821	119.801
Histidine	2479.54	2418.47	2712.03	2923.69	2664.84	3157.53	2891.96	3137.81
Hypoxanthine	7.97395	7.80376	8.51868	9.93465	9.11131	10.9537	8.52314	9.15363
Inosine	56.6066	54.5233	72.8265	95.8032	113.744	97.5571	91.3961	79.9056
Isocitric acid	128.418	138.862	132.241	141.733	159.575	194.669	179.424	213.109
Isoleucine	256.313	245.132	238.508	280.251	283.24	290.909	286.563	310.474
Kynurenic acid	0.493761	0.531458	0.391901	0.450564	0.402114	0.490614	0.472678	0.519471
Kynurenine	284.355	279.775	311.009	345.777	433.841	392.817	459.443	424.342
Leucine	569.414	552.559	470.379	604.579	499.062	509.638	543.904	586.035
Malic acid	1326.75	1296.75	1405.51	1584.23	1510.63	1770.49	1654.36	2053.58
MES-	232.936	232.936	228.849	232.936	210.394	221.092	203.819	224.904
Methionine	345.865	352.34	328.944	363.116	267.033	288.276	304.649	297.482
Methionine sulfoxide	1764.63	1653.07	1668.98	1732.72	1637.46	1505.48	1730.75	1928.51
MTA	139.394	138.629	139.517	99.7025	51.8923	54.8086	51.6115	60.3297
NAD	619.698	627.641	666.324	674.7	774.903	748.487	759.032	785.993
Niacin B3	3.15553	3.45448	3.73337	5.01739	6.04642	8.18024	6.90608	7.6499
Niacinamide	75.2106	76.1883	80.1798	77.4747	86.6163	85.6522	84.3656	89.5568
Nicotinamide	70.5624	67.1969	68.103	65.0703	78.9712	73.2967	72.1606	73.7376
Nicotinic acid	2.95121	3.39482	3.38272	4.5557	6.13959	8.16522	6.81155	7.71005
Octopamine	0.266744	0.488074	0.257829	0.283688	0.490383	0.41552	0.547312	0.470258
Ophthalmic acid	0.278095	0.412151	0.134071	0.339314	0.186345	0.215269	0.522434	0.710855
Oxidized glutathione	560.526	761.466	814.643	921.008	861.597	821.243	892.964	968.141
Pantothenic acid	64.3648	59.8704	56.7482	61.5604	136.679	141.432	135.748	127.708
Phenylalanine	56.5839	58.2814	56.181	74.165	88.21	96.0252	96.3418	92.9252
Picolinic acid	2.68447	3.28636	3.13005	4.5112	6.30142	8.3104	6.90111	7.96705
Proline	1711.62	1703.2	1721.75	1777.87	1749.15	1666.71	1743.92	2140.53
Serine	1800.72	1703.1	1641.79	1895.02	1474.08	1616.41	1422.17	1819.53
Succinic acid	1879.18	2156.66	2489.4	2264.14	2479.2	2323.54	2241.67	2421.29
Threonine	366.036	334.336	319.966	449.323	612.105	483.62	558.233	531.496
Tryptophan	69.1379	71.0798	67.4378	75.6002	75.362	81.8224	83.1417	73.5845
Tyrosine	115.829	114.686	111.295	152.09	353.394	386.309	289.15	251.938
Uridine	90.1142	102.94	112.171	134.813	118.422	115.625	135.082	114.639
Valine	695.312	745.874	516.824	824.76	813.221	672.236	754.594	756.098
Vitamin B2	0.153236	0.0325383	0.273299	0.294813	3.52095	5.39676	6.06521	5.85635
Xanthine	65.0062	63.9214	69.9285	85.5738	69.6588	65.3919	74.519	72.1409
