# Supplementary material for: The sugar-responsive enteroendocrine neuropeptide F regulates lipid metabolism through glucagon-like and insulin-like hormones in Drosophila melanogaster
Source: Nat Commun. 2021 Aug 10;12:4818. doi: 10.1038/s41467-021-25146-w (PMC8355161; doi:10.1038/s41467-021-25146-w)
Supplement: Supplementary file 6 — Supplementary Data 4 [file 41467_2021_25146_MOESM6_ESM.xlsx]

## Sheet: Sheet1
Supplementary Data 4	Amount (nmol/mg protein in the hemolymph) of metabolites in hemolymph samples from TKg>LacZRNAi and TKg>NPFRNAi virgin females (Figure 2a-c).
We analyzed four independent samples of each genotype.
	TKg>LacZ-RNAi1	TKg>LacZ-RNAi2	TKg>LacZ-RNAi3	TKg>LacZ-RNAi4	TKg>NPF-RNAi1	TKg>NPF-RNAi2	TKg>NPF-RNAi3	TKg>NPF-RNAi4
4-Hydroxyproline	0.0422877	0.0328168	0.0280167	0.0448453	0.024406	0.0536578	0.0323144	0.0308887
Alanine	44.9276	46.3344	47.2006	44.7067	57.9517	58.5121	66.3528	59.0284
Allantoin	0.892874	1.03679	1.8723	1.39688	0.299787	0.334063	0.296215	0.500887
Arginine	54.8719	38.5583	54.9634	48.2517	28.4351	51.4834	39.7537	47.6636
Argininosuccinic acid	0.10874	0.148577	0.195241	0.195318	0.128132	0.151886	0.115793	0.13111
Asparagine	10.4173	9.67445	11.1751	9.62766	5.98151	7.06682	4.88378	5.20153
Aspartic acid	1.40455	1.07394	4.19856	0.525913	1.92889	1.89706	0.0382387	2.20888
Carnitine	21.1982	17.1693	17.4145	18.8921	20.0723	23.4506	24.1125	20.1781
Choline	1.38462	1.07358	2.11701	1.13373	1.20362	3.75432	0.979665	2.8351
Citric acid	12.0623	12.2764	7.81183	11.4319	18.957	16.0134	23.0364	22.1841
Cystathionine	0.0960534	0.069961	0.178168	0.0689358	0.0923362	0.136308	0.0737846	0.136444
Cysteine	6.98834	4.09777	5.86949	4.74471	5.29204	6.39177	7.00792	3.3931
Dimethylglycine	0.976845	1.11505	3.16938	1.14485	1.21745	6.43981	0.410393	5.26753
Glutamic acid	53.2088	37.4501	69.5159	38.975	32.3132	54.4865	27.8852	36.9234
Glutamine	455.122	330.771	331.196	368.281	249.664	299.917	296.393	212.972
Glycine	24.4749	18.2962	22.8642	24.9407	20.2733	23.7419	25.7056	15.8477
Guanosine	0.0543699	0.103499	0.0148839	0.113411	0.0964038	0.0181744	0.114716	0.131999
Histamine	0.109948	0.0191131	0.143585	0.282044	0.0301008	0.0558215	0.3323	1.09999
Histidine	87.4569	106.67	87.4965	115.184	115.249	127.961	117.443	113.68
Inosine	0.239831	1.08367	0.00525312	0.761629	1.33786	0.104287	1.50424	0.824218
Isocitric acid	2.8955	2.39598	0.548514	2.3768	2.70541	3.46309	4.93441	4.41109
Isoleucine	7.16414	8.45266	10.1368	11.3436	11.4997	10.5048	11.6849	11.3251
Kynurenic acid	0.0126863	0.00793372	0.0100685	0.0144543	0.012203	0.0467342	0.0166958	0.0182221
Kynurenine	1.14479	0.875234	2.25884	0.54185	0.837941	1.52189	0.937118	1.90599
Leucine	15.2435	14.9864	22.3945	21.886	19.0871	19.5817	20.8256	20.7459
Malic acid	5.53123	6.22364	10.9698	8.96017	7.37794	28.4235	5.11537	40.4656
MES-	243.617	129.06	175.11	149.428	141.031	151.464	204.814	73.3697
Methionine	6.97505	9.75091	7.93353	13.6174	9.74858	8.66314	8.37697	9.86573
Methionine sulfoxide	84.3875	67.3645	84.0522	78.6876	64.4787	52.6474	63.0045	47.1916
MTA	0.0567863	0.00360624	0.210563	0.0793132	0.09437	0.0017309	0.00592431	0.190666
ND001_NAD	4.88362	4.38518	4.97033	4.59868	3.97574	6.78945	5.19454	7.71174
Niacin B3	0.232582	0.199786	0.419374	0.343938	0.239993	0.586342	0.269825	0.479331
Niacinamide	0.460936	0.345117	0.414559	0.430663	0.468596	0.548695	0.462635	0.570664
Nicotinamide	0.357029	0.308694	0.342766	0.368399	0.373006	0.50023	0.388312	0.463553
Nicotinic acid	0.225333	0.188967	0.400551	0.349497	0.232264	0.599323	0.253668	0.484887
Oxidized glutathione	2.74145	1.61379	5.1879	1.69634	3.38471	4.40514	2.06597	4.27376
Pantothenic acid	0.231978	0.299318	0.367281	0.117858	0.335583	0.135443	0.111485	0.299554
Phenylalanine	1.81837	2.60659	3.47319	4.21287	3.83378	3.30861	3.55728	3.8942
Picolinic acid	0.148611	0.141365	0.365092	0.310211	0.198909	0.613603	0.205197	0.502442
Proline	87.8369	79.7527	94.6836	79.8113	99.562	96.7399	105.652	80.1825
Serine	62.0046	54.1206	69.8827	86.9655	58.7653	71.2256	62.6334	49.7771
Succinic acid	94.3716	101.098	100.89	103.661	98.7863	96.71	113.341	96.7795
Threonine	50.3876	31.4601	56.6265	40.4505	47.1972	51.6933	60.6299	32.2958
Tryptophan	1.07713	1.79555	2.09031	2.61771	2.35315	2.01044	1.75521	2.37266
Tyrosine	0.242852	0.429142	0.567775	0.281673	0.125691	0.235402	0.0635517	0.160444
Uridine	0.81434	0.516413	1.00816	0.750511	0.725673	0.504557	1.15847	0.985107
Valine	26.434	28.3569	37.0779	33.9446	40.9411	42.9579	47.4306	39.1992
Xanthine	0.0924288	0.0764522	0.0507802	0.639695	0.21762	0.0302907	0.103945	0.0637775
