# Supplementary material for: The sugar-responsive enteroendocrine neuropeptide F regulates lipid metabolism through glucagon-like and insulin-like hormones in Drosophila melanogaster
Source: Nat Commun. 2021 Aug 10;12:4818. doi: 10.1038/s41467-021-25146-w (PMC8355161; doi:10.1038/s41467-021-25146-w)
Supplement: Supplementary file 7 — Supplementary Data 5 [file 41467_2021_25146_MOESM7_ESM.xlsx]

## Sheet: Sheet1
Supplementary Data 5	FPKM values of starvation-induced gene expression in the abdomens from TKg>LacZRNAi and TKg>NPFRNAi virgin females (Figure 2d).
We analyzed three independent samples of each genotype.
FlyBase ID	NAME	SYMBOL	Tkg>LacZRNAi 1	Tkg>LacZRNAi 2	Tkg>LacZRNAi 3	TKg>NPFRNAi 1	TKg>NPFRNAi 2	TKg>NPFRNAi 3	Fold change(TKg>NPFRNAi/TKg>LacZRNAi)	p-value (two-tailed Student’s t-test)
FBgn0035147	Gale	UDP-galactose 4'-epimerase	268.043	136.617	129.006	316.681	337.537	262.829	1.71839	0.0640079
FBgn0001208	Hn	Henna	292.633	202.612	194.91	258.76	262.924	294.08	1.182	0.276917
FBgn0020513	Paics	PAICS bifunctional enzyme	630.746	399.836	342.707	572.553	547.562	577.86	1.23643	0.288686
FBgn0000052	Pfas	Phosphoribosylformylglycinamidine synthase	134.601	34.1739	49.3677	82.7743	87.0504	72.8917	1.11265	0.807868
FBgn0014031	Spat	Serine pyruvate aminotransferase	488.267	339.651	325.224	492.793	493.068	541.118	1.32419	0.0842996
FBgn0001187	Hex-C	Hexokinase C	483.242	309.508	421.523	513.399	502.577	494.294	1.24376	0.12596
FBgn0037090	Est-Q	Esterase Q	24.1227	8.67169	14.9279	24.0462	25.655	16.1771	1.38045	0.32183
FBgn0037387	CG1213	-	221.139	136.549	171.547	355.505	362.758	337.083	1.9941	0.00241239
FBgn0032820	fbp	fructose-1,6-bisphosphatase	616.027	387.881	387	571.557	586.583	538.649	1.21991	0.258639
FBgn0086355	Tpi	Triose phosphate isomerase	268.338	167.448	172.964	336.796	350.332	281.02	1.59039	0.0372816
FBgn0003067	Pepck1	Phosphoenolpyruvate carboxykinase 1	40.0349	22.2579	19.2031	25.0782	31.6871	29.6135	1.05992	0.822124
FBgn0034356	Pepck2	Phosphoenolpyruvate carboxykinase 2	1.60121	1.73059	0.92425	3.30674	3.99572	5.08998	2.91173	0.00926366
FBgn0050359	Mal-A5	Maltase A5	47.7826	39.9616	40.6884	52.7421	55.0007	55.5679	1.27157	0.0116533
FBgn0039537	CG5590	-	92.596	94.1965	76.6869	137.898	135.834	146.853	1.59628	0.00131345
FBgn0038463	CG3534	-	106.549	26.8577	43.6146	130.507	145.893	108.805	2.17603	0.0591061
FBgn0001124	Got1	Glutamate oxaloacetate transaminase 1	288.961	79.3831	105.596	257.1	275.898	241.605	1.63439	0.207194
FBgn0031428	CG9886	-	32.592	19.1324	23.4864	37.0265	39.2053	34.6299	1.47401	0.0467159
FBgn0037607	CG8036	-	1245.66	574.618	683.736	1117.09	1199.27	937.991	1.29965	0.322425
FBgn0025592	Gk1	Glycerol kinase 1	86.0285	66.3068	70.8419	102.023	109.447	104.916	1.41764	0.00805322
FBgn0265178	CG44243	-	395.02	219.632	276.891	364.926	387.106	375.651	1.26487	0.204883
FBgn0264785	Hph	HIF prolyl hydroxylase	4.85438	7.12159	7.40439	6.68166	7.75291	9.15852	1.21737	0.263244
FBgn0012034	AcCoAS	Acetyl Coenzyme A synthase	768.184	420.431	449.225	731.545	687.135	608.91	1.23797	0.32927
FBgn0033246	ACC	Acetyl-CoA carboxylase	453.934	287.277	371.146	448.547	431.238	390.267	1.14177	0.361932
FBgn0261862	whd	withered	104.227	68.6587	74.8772	85.4777	78.9523	97.1006	1.05557	0.725574
FBgn0036449	bmm	brummer	124.191	51.5858	58.0766	74.3819	72.3884	69.335	0.924105	0.811627
FBgn0031971	Sirup	Starvation-upregulated protein	45.6752	65.759	81.274	65.297	76.9857	101.465	1.26486	0.315066
FBgn0031689	Cyp28d1	Cyp28d1	139.928	11.7263	16.2576	105.469	107.918	108.328	1.91598	0.289332
FBgn0037534	ELOVL	ELOVL fatty acid elongase	34.8181	30.7443	37.072	41.5196	47.5764	57.8216	1.43147	0.0444993
FBgn0030607	dob	doppelganger von brummer	76.7639	51.1641	48.3383	62.9524	57.0326	65.9497	1.05485	0.749298
