# Supplementary material for: The sugar-responsive enteroendocrine neuropeptide F regulates lipid metabolism through glucagon-like and insulin-like hormones in Drosophila melanogaster
Source: Nat Commun. 2021 Aug 10;12:4818. doi: 10.1038/s41467-021-25146-w (PMC8355161; doi:10.1038/s41467-021-25146-w)
Supplement: Supplementary file 8 — Supplementary Data 6 [file 41467_2021_25146_MOESM8_ESM.xlsx]

## Sheet: Sheet1
Supplementary Data 6	Primers used in this study
	Sequence (5´ > 3´)
Primers for generation sut1KO
Sut1KO gRNA1	CTTCGATCTAGACCGCCTGCGCTG
Sut1KO gRNA2	AAACCAGCGCAGGCGGTCTAGATC
Primers for generation of UAS-sut1::mVenus
sut1 cDNA forward	GATCGAATTCATGGCCACCAAAAGCC
sut1 cDNA reverse	GCATCTCGAGTTTGACTTTGGAGCGGAAG
sut1 cDNA reverse2	GCATGCTAGCCTATTTGACTTTGGAGCGG
mVenus cDNA forward	GATCTCGAGATGGTGAGCAAGGGCGAGG
mVenus cDNA reverse	GCATGCTAGCTTACTTGTACAGCTCGTCC
Primers for generation of sut1-KI-T2A-GAL4
sut1 left arm forward	ATCGAATTCCTGCAGCCCGGCGCAGgtaagttgtcgcg
sut1 left arm reverse	CTTCACCTTCGATCGAAAGCCCTTCGATAC
sut1 right arm forward	TAGGACATAGCCCAGTGGGCTC
sut1 right arm reverse	AGAACTAGTGGATCCCCCATATATATATAGGGAGATCAGG
sut1 T2A-GAL4 forward	GCTTTCGATCGAAGGTGAAGgagggcagaggcagcctgctc
sut1 T2A-GAL4 reverse	GCCCACTGGGCTATGTCCTAgggaggtgtgggaggtttt
Oligos for sut1 gRNA(antisense)	CTCCAAAGTCAAATAGGACA
Sut1 pDCC6 gRNA F Oligo	CTTCGTGTCCTATTTGACTTTGGAG
Sut1 pDCC6 gRNA R Oligo	AAACCTCCAAAGTCAAATAGGACAC
Primers used for RT-qPCR
rp49 forward	CGGATCGATATGCTAAGCTGT
rp49 reverse	GCGCTTGTTCGATCCGTA
NPF forward	CTCCGCGAAAGAACGATGTCAACAC
NPF reverse	CCTCAGGATATCCATCAGCGATCCG
Bursiconα forward	CGCATCTTGGCGACGATTGTC
Bursiconα reverse	GACTCCTGGCAGCACATGCAGG
fbp forward	GTCTAATGGTTTCCGAGGAGAAC
fbp reverse	CCAGACCCAGGACAATTGCT
pepck1 forward	GCCTGAGCTCATTGAACAAAGC
pepck1 reverse	GTGGTCAGCAAATCCACATTTCC
ACC forward	GGCTATGCTGCGCTTAACA
ACC reverse	GCCTCTGTTTTGTGGGTGAC
Bmm forward	CAATAAGGGTCTGGCCAACTGGAT
Bmm reverse	TAAGTCCTCCACCATTACTCTGGC
dHSL forward	GCCTAAGGATCCATTCCTGTCG
dHSL reverse	CTCCATGGCTTCGTTGGATAAC
Akh forward	GAAGTGGACCAGCATAGAACTC
Akh reverse	GCGAGAAGGTCAATTGACAC
dilp2 forward	ACGAGGTGCTGAGTATGGTGTGC
dilp2 reverse	CACTTCGCAGCGGTTCCGATATCG
dilp3 forward	GTCCAGGCCACCATGAAGTTGTGC
dilp3 reverse	CTTTCCAGCAGGGAACGGTCTTCG
dilp5 forward	TGTTCGCCAAACGAGGCACCTTGG
dilp5 reverse	CACGATTTGCGGCAACAGGAGTCG
dsk forward	CCGATCCCAGCGCAGACGAC
dsk reverse	TGGCACTCTGCGACCGAAGC
Thor forward	CCAGGAAGGTTGTCATCTCG
Thor reverse	GAAAGCCCGCTCGTAGATAAG
InR forward	AGCCGATGGACTGGATAAAAC
InR reverse	TTCTCCAGCTGATTGAAGTGC
