# Supplementary material for: The sugar-responsive enteroendocrine neuropeptide F regulates lipid metabolism through glucagon-like and insulin-like hormones in Drosophila melanogaster
Source: Nat Commun. 2021 Aug 10;12:4818. doi: 10.1038/s41467-021-25146-w (PMC8355161; doi:10.1038/s41467-021-25146-w)
Supplement: Supplementary file 11 — Source data for all Figures; Source data for all Supplementary Figures; Source data of RNA-seq [file 41467_2021_25146_MOESM11_ESM.zip]

Archive with 7 entries (6 files):
- Source-Data_RNA-seq.xlsx
- __MACOSX/
- __MACOSX/._Source-Data_RNA-seq.xlsx
- Source-Data_Supplementary-Figures.xlsx
- __MACOSX/._Source-Data_Supplementary-Figures.xlsx
- Source-Data_Figures.xlsx
- __MACOSX/._Source-Data_Figures.xlsx
