# Supplementary material for: The sugar-responsive enteroendocrine neuropeptide F regulates lipid metabolism through glucagon-like and insulin-like hormones in Drosophila melanogaster
Source: Nat Commun. 2021 Aug 10;12:4818. doi: 10.1038/s41467-021-25146-w (PMC8355161; doi:10.1038/s41467-021-25146-w)
Supplement: Supplementary file 11 — Source data for all Figures; Source data for all Supplementary Figures; Source data of RNA-seq [file 41467_2021_25146_MOESM11_ESM.zip › Source-Data_RNA-seq.xlsx]

## Sheet: result_NPFRNAi carcass
	SYMBOL	NAME	FPKM.TKg-LacZ-IR-fatbody-1-198591409	FPKM.TKg-LacZ-IR-fatbody-2-198562380	FPKM.TKg-LacZ-IR-fatbody-3-198572392	FPKM.TKg-NPF-IR-fatbody-2-198606428	FPKM.TKg-NPF-IR-fatbody-3-198562381	FPKM.TKg-NPF-IR-fatbody-4-198581403	Fold change (Average of TKg>NPFRNAi/Average of TKg>LacZRNAi)	PValue	FDR
FBgn0261615	CG42704	-	5.55e-17	5.55e-17	5.55e-17	402.376	0.273872	0.851974	2.42343e+18	2.78e-05	0.013049
FBgn0265083	CG44194	-	5.55e-17	5.55e-17	5.55e-17	25.3521	0.057362	0.138109	1.53439e+17	0.00150747	0.292055
FBgn0039341	CG5112	-	5.55e-17	5.55e-17	5.55e-17	0.0237543	21.4631	0.118852	1.29764e+17	0.00218843	0.375063
FBgn0035176	CG13905	-	5.55e-17	5.55e-17	5.55e-17	1.28523	0.0287101	10.7203	7.22778e+16	0.00392424	0.568664
FBgn0284222	CG46306	-	5.55e-17	5.55e-17	5.55e-17	3.26384	3.35145	3.35979	5.99104e+16	0.00195809	0.342167
FBgn0003961	Uro	Urate oxidase	5.55e-17	5.55e-17	5.55e-17	8.4692	0.0214295	0.051429	5.13037e+16	0.0269078	1
FBgn0052475	mthl8	methuselah-like 8	5.55e-17	5.55e-17	5.55e-17	2.25421	2.47634	2.49779	4.34134e+16	0.0156435	1
FBgn0031517	CG15406	-	5.55e-17	5.55e-17	5.55e-17	5.89746	0.0151957	0.0364482	3.57304e+16	0.0471267	1
FBgn0032669	CG15155	-	5.55e-17	5.55e-17	5.55e-17	5.16107	0.236051	0.228559	3.37879e+16	0.0333284	1
FBgn0038718	CG17752	-	5.55e-17	5.55e-17	5.55e-17	4.206	0.0109689	0.0262999	2.54851e+16	0.125042	1
FBgn0039625	beta4GalNAcTB	beta1,4-N-acetylgalactosaminyltransferase B	5.55e-17	5.55e-17	5.55e-17	4.15578	0.0108418	0.0259949	2.51809e+16	0.125042	1
FBgn0023197	Jon74E	Jonah 74E	5.55e-17	5.55e-17	5.55e-17	1.07581	1.3628	1.67137	2.46846e+16	0.125042	1
FBgn0036320	CG10943	-	5.55e-17	5.55e-17	5.55e-17	0.58482	0.729301	1.90794	1.93517e+16	0.250042	1
FBgn0033047	CG7882	-	5.55e-17	5.55e-17	5.55e-17	2.86638	0.082878	0.0185308	1.78246e+16	0.250042	1
FBgn0052023	CG32023	-	5.55e-17	5.55e-17	5.55e-17	2.79077	0.00735174	0.0176214	1.69114e+16	0.250042	1
FBgn0017448	CG2187	-	5.55e-17	5.55e-17	5.55e-17	2.54033	0.0067038	0.0160674	1.5394e+16	0.250042	1
FBgn0031523	CG15408	-	5.55e-17	5.55e-17	5.55e-17	2.30942	0.00610427	0.0146297	1.39949e+16	0.500028	1
FBgn0039873	Smvt	Sodium-dependent multivitamin transporter	5.55e-17	5.55e-17	5.55e-17	2.30847	0.0061018	0.0146238	1.39892e+16	0.500028	1
FBgn0052203	Spn75F	Serpin 75F	5.55e-17	5.55e-17	5.55e-17	0.646306	0.592047	1.07197	1.38758e+16	0.500028	1
FBgn0024995	CG2680	-	5.55e-17	5.55e-17	5.55e-17	2.07281	0.0985284	0.0137059	1.31234e+16	0.500028	1
FBgn0051494	tRNA:Gly-TCC-1-1	transfer RNA:Glycine-TCC 1-1	5.55e-17	5.55e-17	5.55e-17	0.985952	0.877766	0.31743	1.31e+16	0.500028	1
FBgn0037179	CG14453	-	5.55e-17	5.55e-17	5.55e-17	1.76896	0.00469302	0.0112461	1.07201e+16	0.500028	1
FBgn0261353	Ccdc56	Coiled-coil domain containing 56	5.55e-17	5.55e-17	5.55e-17	0.00209841	1.65972	0.0104412	1.00436e+16	0.500028	1
FBgn0020907	Scp2	Sarcoplasmic calcium-binding protein 2	5.55e-17	5.55e-17	5.55e-17	1.19542	0.00428532	0.457836	9955214888888890	0.500028	1
FBgn0262022	CG42833	SPあり	5.55e-17	5.55e-17	5.55e-17	1.52595	0.00405482	0.00971615	9247601537537538	0.500028	1
FBgn0052024	CG32024	-	5.55e-17	5.55e-17	5.55e-17	0.569914	0.0038971	0.950335	9154026924924926	0.500028	1
FBgn0267425	asRNA:CR45778	antisense RNA:CR45778	5.55e-17	5.55e-17	5.55e-17	1.4842	0.00394492	0.00945273	8994571783783783	1	1
FBgn0031522	CG3285	-	5.55e-17	5.55e-17	5.55e-17	1.46761	0.00390125	0.00934805	8894063465465465	1	1
FBgn0038719	CG16727	-	5.55e-17	5.55e-17	5.55e-17	1.42538	0.00379	0.00908138	8638128588588589	1	1
FBgn0085455	CG34426	-	5.55e-17	5.55e-17	5.55e-17	1.33539	0.00355273	0.00851267	8092821213213215	1	1
FBgn0082950	snoRNA:Me18S-G1952	snoRNA:Me18S-G1952	5.55e-17	5.55e-17	5.55e-17	0.35913	0.00331676	0.937553	7807805279279280	1	1
FBgn0003515	st	scarlet	5.55e-17	5.55e-17	5.55e-17	1.27113	0.00338312	0.00810615	7703442888888889	1	1
FBgn0085334	CG34305	-	5.55e-17	5.55e-17	5.55e-17	0.980624	0.00317584	0.237878	7337403675675676	1	1
FBgn0038717	CG17751	-	5.55e-17	5.55e-17	5.55e-17	1.11287	0.00308845	0.0607443	7067306360360362	1	1
FBgn0011916	tRNA:Met-CAT-1-2	transfer RNA:Methionine-CAT 1-2	5.55e-17	5.55e-17	5.55e-17	0.419006	0.744803	0.00732922	7033861537537540	1	1
FBgn0037178	CG12546	-	5.55e-17	5.55e-17	5.55e-17	1.14773	0.00305694	0.00732438	6955639033033033	1	1
FBgn0042187	CG17234	-	5.55e-17	5.55e-17	5.55e-17	1.13009	0.00301025	0.00721249	6848713915915916	1	1
FBgn0263515	mir-4983	mir-4983 stem loop	5.55e-17	5.55e-17	5.55e-17	0.73587	0.00291557	0.390212	6780761705705707	1	1
FBgn0035929	CG13311	-	5.55e-17	5.55e-17	5.55e-17	1.10521	0.00294441	0.00705469	6697960414414414	1	1
FBgn0033787	CG13321	-	5.55e-17	5.55e-17	5.55e-17	0.882065	0.0558502	0.152908	6551491741741742	1	1
FBgn0037180	CG14452	-	5.55e-17	5.55e-17	5.55e-17	1.00986	0.00269181	0.00644933	6120130576576576	1	1
FBgn0037488	CG14607	-	5.55e-17	5.55e-17	5.55e-17	0.978657	0.00260908	0.00625106	5931032570570571	1	1
FBgn0267076	asRNA:CR45520	antisense RNA:CR45520	5.55e-17	5.55e-17	5.55e-17	0.630925	0.319417	0.00600614	5743829453453454	1	1
FBgn0051106	CG31106	-	5.55e-17	5.55e-17	5.55e-17	0.940382	0.00250754	0.00600773	5699084990990992	1	1
FBgn0063384	snoRNA:U29:54Eb	snoRNA:U29:54Eb	5.55e-17	5.55e-17	5.55e-17	0.410792	0.1484	0.381005	5646834618618619	1	1
FBgn0050277	Oatp58Da	Organic anion transporting polypeptide 58Da	5.55e-17	5.55e-17	5.55e-17	0.822015	0.00219318	0.00525441	4981759387387388	1	1
FBgn0266653	asRNA:CR45160	antisense RNA:CR45160	5.55e-17	5.55e-17	5.55e-17	0.15491	0.371161	0.284986	4871215579579580	1	1
FBgn0054043	CG34043	-	5.55e-17	5.55e-17	5.55e-17	0.65825	0.00209676	0.144891	4836261645645646	1	1
FBgn0011761	dhd	deadhead	5.55e-17	5.55e-17	5.55e-17	0.0759624	0.0769718	0.650058	4822772972972974	1	1
FBgn0265531	asRNA:CR44381	antisense RNA:CR44381	5.55e-17	5.55e-17	5.55e-17	0.000971428	0.300339	0.492826	4769589609609610	1	1
FBgn0064115	GatC	Glutamyl-tRNA amidotransferase, subunit C	5.55e-17	5.55e-17	5.55e-17	0.76702	0.00204694	0.004904	4648476168168169	1	1
FBgn0283480	Alp2	Alkaline phosphatase 2	5.55e-17	5.55e-17	5.55e-17	0.760063	0.00202843	0.00485965	4606314960960961	1	1
FBgn0051506	tRNA:Leu-TAA-1-1	transfer RNA:Leucine-TAA 1-1	5.55e-17	5.55e-17	5.55e-17	0.425798	0.331988	0.00478509	4580008756756757	1	1
FBgn0001228	CG4456	-	5.55e-17	5.55e-17	5.55e-17	0.396264	0.232005	0.128151	4543059591591592	1	1
FBgn0267751	asRNA:CR46082	antisense RNA:CR46082	5.55e-17	5.55e-17	5.55e-17	0.0926027	0.0184963	0.592614	4226502216216217	1	1
FBgn0002577	m	miniature	5.55e-17	5.55e-17	5.55e-17	0.166542	0.261588	0.267062	4.17533e+15	1	1
FBgn0262880	CG43235	-	5.55e-17	5.55e-17	5.55e-17	0.312149	0.151294	0.22372	4.12711e+15	1	1
FBgn0037517	CG10086	-	5.55e-17	5.55e-17	5.55e-17	0.602751	0.00178009	0.0759699	4.08709e+15	1	1
FBgn0026778	Rad1	Radiation insensitive 1	5.55e-17	5.55e-17	5.55e-17	0.000826329	0.00171569	0.675338	4071352294294295	1	1
FBgn0025837	CG17636	-	5.55e-17	5.55e-17	5.55e-17	0.651969	0.00174065	0.00417008	3.95123e+15	1	1
FBgn0033789	CG13324	-	5.55e-17	5.55e-17	5.55e-17	0.646641	0.00172645	0.00413607	3918937549549550	1	1
FBgn0053458	CG33458	-	5.55e-17	5.55e-17	5.55e-17	0.315474	0.277631	0.00374353	3584679861861862	1	1
FBgn0034715	Oatp58Db	Organic anion transporting polypeptide 58Db	5.55e-17	5.55e-17	5.55e-17	0.581855	0.00155376	0.00372229	3526313291291292	1	1
FBgn0266331	asRNA:CR44996	antisense RNA:CR44996	5.55e-17	5.55e-17	5.55e-17	0.000712953	0.00148028	0.583568	3518086156156156	1	1
FBgn0035636	Cralbp	Cellular retinaldehyde binding protein	5.55e-17	5.55e-17	5.55e-17	0.268504	0.00147346	0.305962	3459097135135135	1	1
FBgn0083945	CG34109	-	5.55e-17	5.55e-17	5.55e-17	0.208039	0.196697	0.169043	3.44612e+15	1	1
FBgn0011982	tRNA:Ser-AGA-2-1	transfer RNA:Serine-AGA 2-1	5.55e-17	5.55e-17	5.55e-17	0.000694524	0.00144202	0.568655	3428176462462463	1	1
FBgn0262395	mir-12	mir-12 stem loop	5.55e-17	5.55e-17	5.55e-17	0.546388	0.00145916	0.00349562	3.31137e+15	1	1
FBgn0262412	mir-1008	mir-1008 stem loop	5.55e-17	5.55e-17	5.55e-17	0.000659858	0.0865017	0.456042	3262482858858859	1	1
FBgn0041721	snRNA:U12	small nuclear RNA U12	5.55e-17	5.55e-17	5.55e-17	0.000646472	0.0668187	0.464969	3.1978e+15	1	1
FBgn0030998	CG14195	-	5.55e-17	5.55e-17	5.55e-17	0.427878	0.00137088	0.0977826	3.16535e+15	1	1
FBgn0028516	ZnT35C	Zinc transporter 35C	5.55e-17	5.55e-17	5.55e-17	0.344077	0.00135755	0.181215	3163059543543544	1	1
FBgn0265058	asRNA:CR44169	antisense RNA:CR44169	5.55e-17	5.55e-17	5.55e-17	0.000638071	0.0013248	0.522973	3152767819819820	1	1
FBgn0263463	snoRNA:gcl-a	-	5.55e-17	5.55e-17	5.55e-17	0.000635222	0.00131888	0.520667	3138867717717718	1	1
FBgn0037520	CG18268	-	5.55e-17	5.55e-17	5.55e-17	0.517288	0.00138151	0.00330958	3.13501e+15	1	1
FBgn0058100	CR40100	-	5.55e-17	5.55e-17	5.55e-17	0.000619365	0.00128596	0.507836	3.06151e+15	1	1
FBgn0040805	CG12355	-	5.55e-17	5.55e-17	5.55e-17	0.356789	0.148883	0.00319864	3056279195195195	1	1
FBgn0039308	CG11889	-	5.55e-17	5.55e-17	5.55e-17	0.502147	0.0013411	0.00321275	3043249249249249	1	1
FBgn0083035	snoRNA:Psi18S-525d	snoRNA:Psi18S-525d	5.55e-17	5.55e-17	5.55e-17	0.258098	0.225173	0.00304906	2920844714714715	1	1
FBgn0004872	piwi	P-element induced wimpy testis	5.55e-17	5.55e-17	5.55e-17	0.0256732	0.0262602	0.428138	2883311987987988	1	1
FBgn0262307	mir-990	mir-990 stem loop	5.55e-17	5.55e-17	5.55e-17	0.000582794	0.00121003	0.478243	2.8831e+15	1	1
FBgn0050232	tRNA:Ala-TGC-1-1	transfer RNA:Alanine-TGC 1-1	5.55e-17	5.55e-17	5.55e-17	0.000596097	0.470208	0.0029649	2845459735735736	1	1
FBgn0264994	lncRNA:CR44145	long non-coding RNA:CR44145	5.55e-17	5.55e-17	5.55e-17	0.00056739	0.00117804	0.465777	2.80794e+15	1	1
FBgn0004034	y	yellow	5.55e-17	5.55e-17	5.55e-17	0.275075	0.121564	0.0701488	2.80353e+15	1	1
FBgn0264870	lncRNA:CR44061	long non-coding RNA:CR44061	5.55e-17	5.55e-17	5.55e-17	0.11843	0.216563	0.131463	2.80153e+15	1	1
FBgn0262532	CR43086	-	5.55e-17	5.55e-17	5.55e-17	0.131486	0.122	0.211963	2.79549e+15	1	1
FBgn0031945	CG7191	-	5.55e-17	5.55e-17	5.55e-17	0.000552532	0.00114719	0.453753	2.73545e+15	1	1
FBgn0263523	mir-4972	mir-4972 stem loop	5.55e-17	5.55e-17	5.55e-17	0.44929	0.00119996	0.0028746	2722912672672673	1	1
FBgn0051626	CG31626	-	5.55e-17	5.55e-17	5.55e-17	0.0292031	0.133832	0.289611	2718597609609610	1	1
FBgn0038404	CG8925	-	5.55e-17	5.55e-17	5.55e-17	0.444042	0.00118594	0.00284102	2691104894894895	1	1
FBgn0266629	asRNA:CR45136	antisense RNA:CR45136	5.55e-17	5.55e-17	5.55e-17	0.205102	0.0589414	0.182801	2.68375e+15	1	1
FBgn0036849	CG14079	-	5.55e-17	5.55e-17	5.55e-17	0.243675	0.136491	0.0647237	2672012126126126	1	1
FBgn0050441	IFT20	Intraflagellar transport 20	5.55e-17	5.55e-17	5.55e-17	0.000530589	0.194815	0.240278	2616358984984985	1	1
FBgn0040253	Ugt35E1	UDP-glycosyltransferase family 35 member E1	5.55e-17	5.55e-17	5.55e-17	0.112389	0.155728	0.162697	2.58747e+15	1	1
FBgn0267679	lncRNA:CR46015	long non-coding RNA:CR46015	5.55e-17	5.55e-17	5.55e-17	0.000521416	0.00108259	0.428568	2.58362e+15	1	1
FBgn0036969	Spn77Bb	Serpin 77Bb	5.55e-17	5.55e-17	5.55e-17	0.106971	0.13847	0.180203	2556425333333334	1	1
FBgn0042102	CG18745	-	5.55e-17	5.55e-17	5.55e-17	0.200611	0.00107011	0.217616	2518304744744745	1	1
FBgn0000251	cad	caudal	5.55e-17	5.55e-17	5.55e-17	0.36633	0.0437665	0.00260438	2.47868e+15	1	1
FBgn0040045	CR12460	-	5.55e-17	5.55e-17	5.55e-17	0.39807	0.00106311	0.00254674	2.41249e+15	1	1
FBgn0265656	lncRNA:CR44463	long non-coding RNA:CR44463	5.55e-17	5.55e-17	5.55e-17	0.211735	0.1755	0.00244171	2340396066066066	1	1
FBgn0053920	CG33920	-	5.55e-17	5.55e-17	5.55e-17	0.000487905	0.385195	0.0024267	2.33099e+15	1	1
FBgn0011954	tRNA:Arg-TCG-2-2	transfer RNA:Arginine-TCG 2-2	5.55e-17	5.55e-17	5.55e-17	0.000460489	0.101995	0.277983	2284914870870871	1	1
FBgn0265865	lncRNA:CR44654	long non-coding RNA:CR44654	5.55e-17	5.55e-17	5.55e-17	0.00046328	0.204949	0.174499	2.28175e+15	1	1
FBgn0050080	CG30080	-	5.55e-17	5.55e-17	5.55e-17	0.286478	0.0909796	0.00238841	2.28136e+15	1	1
FBgn0050411	CG30411	-	5.55e-17	5.55e-17	5.55e-17	0.370806	0.000990234	0.00237215	2.24726e+15	1	1
FBgn0263839	snmRNA:CR43701	small non-messenger RNA:CR43701	5.55e-17	5.55e-17	5.55e-17	0.363662	0.000971137	0.0023264	2.20396e+15	1	1
FBgn0052363	tRNA:Leu-CAG-1-7	transfer RNA:Leucine-CAG 1-7	5.55e-17	5.55e-17	5.55e-17	0.000459193	0.362641	0.00228388	2194498048048048	1	1
FBgn0262407	mir-308	mir-308 stem loop	5.55e-17	5.55e-17	5.55e-17	0.000440657	0.0398131	0.324751	2.19222e+15	1	1
FBgn0042137	CG18814	-	5.55e-17	5.55e-17	5.55e-17	0.357283	0.000954083	0.00228554	2165302006006006	1	1
FBgn0086070	snoRNA:Or-CD11c	-	5.55e-17	5.55e-17	5.55e-17	0.355512	0.000949349	0.0022742	2.15457e+15	1	1
FBgn0036597	CG4962	-	5.55e-17	5.55e-17	5.55e-17	0.000433559	0.139666	0.217429	2.14732e+15	1	1
FBgn0260390	CG42516	-	5.55e-17	5.55e-17	5.55e-17	0.341624	0.000912216	0.00218524	2070400738738739	1	1
FBgn0036716	CG13728	-	5.55e-17	5.55e-17	5.55e-17	0.33833	0.000903407	0.00216413	2.05044e+15	1	1
FBgn0262409	mir-304	mir-304 stem loop	5.55e-17	5.55e-17	5.55e-17	0.303411	0.00089073	0.0366188	2047572546546547	1	1
FBgn0051004	mesh	mesh	5.55e-17	5.55e-17	5.55e-17	0.134954	0.000845225	0.197347	2.00088e+15	1	1
FBgn0035412	CG14957	-	5.55e-17	5.55e-17	5.55e-17	0.32671	0.000872332	0.00208969	1.98001e+15	1	1
FBgn0040670	e(y)2b	enhancer of yellow 2b	5.55e-17	5.55e-17	5.55e-17	0.000397071	0.190832	0.134485	1.95624e+15	1	1
FBgn0036882	CG9279	-	5.55e-17	5.55e-17	5.55e-17	0.000408148	0.322546	0.00202997	1.95186e+15	1	1
FBgn0063382	snoRNA:U29:54Ed	snoRNA:U29:54Ed	5.55e-17	5.55e-17	5.55e-17	0.317732	0.000848323	0.00203217	1.9256e+15	1	1
FBgn0266655	asRNA:CR45162	antisense RNA:CR45162	5.55e-17	5.55e-17	5.55e-17	0.266702	0.0518035	0.00201816	1.92507e+15	1	1
FBgn0034510	CG13426	-	5.55e-17	5.55e-17	5.55e-17	0.315839	0.000843261	0.00202004	1.91413e+15	1	1
FBgn0083141	Spn28B	Serpin 28B	5.55e-17	5.55e-17	5.55e-17	0.000386796	0.170537	0.147099	1.91005e+15	1	1
FBgn0263464	snoRNA:hts-a	-	5.55e-17	5.55e-17	5.55e-17	0.00037401	0.000776527	0.309165	1.86375e+15	1	1
FBgn0035000	CG13578	-	5.55e-17	5.55e-17	5.55e-17	0.181762	0.126	0.00193983	1.86007e+15	1	1
FBgn0052284	CG32284	-	5.55e-17	5.55e-17	5.55e-17	0.306653	0.000818691	0.00196118	1.85845e+15	1	1
FBgn0035949	CG13314	-	5.55e-17	5.55e-17	5.55e-17	0.000368972	0.144299	0.15959	1.82738e+15	1	1
FBgn0262416	mir-31a	mir-31a stem loop	5.55e-17	5.55e-17	5.55e-17	0.000368434	0.291351	0.00183244	1.76308e+15	1	1
FBgn0039310	CG11878	-	5.55e-17	5.55e-17	5.55e-17	0.288907	0.000771225	0.00184747	1.75091e+15	1	1
FBgn0011961	tRNA:Arg-ACG-1-8	transfer RNA:Arginine-ACG 1-8	5.55e-17	5.55e-17	5.55e-17	0.000343742	0.000713683	0.284611	1715723921921922	1	1
FBgn0086669	snoRNA:Psi18S-841a	snoRNA:Psi18S-841a	5.55e-17	5.55e-17	5.55e-17	0.000343742	0.000713683	0.284611	1715723921921922	1	1
FBgn0054034	CG34034	-	5.55e-17	5.55e-17	5.55e-17	0.277735	0.00074134	0.00177587	1.6832e+15	1	1
FBgn0036235	CG6938	-	5.55e-17	5.55e-17	5.55e-17	0.0585219	0.0574889	0.160925	1.66328e+15	1	1
FBgn0283442	vas	vasa	5.55e-17	5.55e-17	5.55e-17	0.000332992	0.000691363	0.275885	1663122234234234	1	1
FBgn0030947	CG6696	-	5.55e-17	5.55e-17	5.55e-17	0.113146	0.158093	0.00170447	1639298924924925	1	1
FBgn0265824	lncRNA:CR44613	long non-coding RNA:CR44613	5.55e-17	5.55e-17	5.55e-17	0.122794	0.106215	0.0427724	1632321741741742	1	1
FBgn0266182	lncRNA:CR44888	long non-coding RNA:CR44888	5.55e-17	5.55e-17	5.55e-17	0.0989562	0.0946063	0.0778631	1.63018e+15	1	1
FBgn0030981	CG14191	-	5.55e-17	5.55e-17	5.55e-17	0.136422	0.132914	0.00169431	1.6278e+15	1	1
FBgn0265859	lncRNA:CR44648	long non-coding RNA:CR44648	5.55e-17	5.55e-17	5.55e-17	0.02253	0.0723719	0.167742	1577443675675676	1	1
FBgn0083037	snoRNA:Psi18S-525b	snoRNA:Psi18S-525b	5.55e-17	5.55e-17	5.55e-17	0.257944	0.000688392	0.00164903	1.56325e+15	1	1
FBgn0263870	lncRNA:CR43717	long non-coding RNA:CR43717	5.55e-17	5.55e-17	5.55e-17	0.063125	0.122469	0.0734943	1.55609e+15	1	1
FBgn0028381	Decay	Death executioner caspase related to Apopain/Yama	5.55e-17	5.55e-17	5.55e-17	0.250778	0.00066922	0.0016031	1519821867867868	1	1
FBgn0083032	snoRNA:Psi18S-525g	snoRNA:Psi18S-525g	5.55e-17	5.55e-17	5.55e-17	0.249227	0.00066507	0.00159316	1.51042e+15	1	1
FBgn0039085	Ugt303B3	UDP-glycosyltransferase family 303 member B3	5.55e-17	5.55e-17	5.55e-17	0.174594	0.000642874	0.0750522	1.50324e+15	1	1
FBgn0038007	Cyp313a3	Cyp313a3	5.55e-17	5.55e-17	5.55e-17	0.138572	0.00063181	0.108926	1.49027e+15	1	1
FBgn0011888	tRNA:Lys-CTT-1-3	transfer RNA:Lysine-CTT 1-3	5.55e-17	5.55e-17	5.55e-17	0.000292028	0.000606312	0.242611	1.46252e+15	1	1
FBgn0266280	lncRNA:CR44965	long non-coding RNA:CR44965	5.55e-17	5.55e-17	5.55e-17	0.115155	0.12548	0.00151213	1454335849849850	1	1
FBgn0265716	lncRNA:CR44523	long non-coding RNA:CR44523	5.55e-17	5.55e-17	5.55e-17	0.185881	0.000623582	0.0551008	1.45109e+15	1	1
FBgn0286734	snoRNA:Me18S-G1506	snoRNA:Me18S-G1506	5.55e-17	5.55e-17	5.55e-17	0.000302757	0.239754	0.00150576	1450826018018018	1	1
FBgn0262237	mir-2491	mir-2491 stem loop	5.55e-17	5.55e-17	5.55e-17	0.235294	0.000627791	0.00150385	1425979969969970	1	1
FBgn0265376	lncRNA:CR44317	long non-coding RNA:CR44317	5.55e-17	5.55e-17	5.55e-17	0.079286	0.000593983	0.156205	1417930834834835	1	1
FBgn0250832	Dup99B	Ductus ejaculatorius peptide 99B	5.55e-17	5.55e-17	5.55e-17	0.114516	0.000589541	0.117476	1.39689e+15	1	1
FBgn0038252	BigH1	Histone H1 variant BigH1	5.55e-17	5.55e-17	5.55e-17	0.000277997	0.000577179	0.231202	1.39374e+15	1	1
FBgn0022700	Cht4	Chitinase 4	5.55e-17	5.55e-17	5.55e-17	0.000276403	0.000573869	0.229905	1.38592e+15	1	1
FBgn0267615	lncRNA:CR45953	long non-coding RNA:CR45953	5.55e-17	5.55e-17	5.55e-17	0.169876	0.058253	0.00144005	1.37879e+15	1	1
FBgn0083021	snoRNA:Psi18S-640f	snoRNA:Psi18S-640f	5.55e-17	5.55e-17	5.55e-17	0.227281	0.000606353	0.00145249	1.37742e+15	1	1
FBgn0261634	CG42717	-	5.55e-17	5.55e-17	5.55e-17	0.000272888	0.000566572	0.227046	1.36868e+15	1	1
FBgn0264995	lncRNA:CR44146	long non-coding RNA:CR44146	5.55e-17	5.55e-17	5.55e-17	0.000267166	0.000554691	0.22239	1.34061e+15	1	1
FBgn0083022	snoRNA:Psi18S-640e	snoRNA:Psi18S-640e	5.55e-17	5.55e-17	5.55e-17	0.219436	0.00058536	0.0014022	1.32987e+15	1	1
FBgn0266725	asRNA:CR45198	antisense RNA:CR45198	5.55e-17	5.55e-17	5.55e-17	0.000275961	0.218696	0.00137248	1323388942942943	1	1
FBgn0024177	zpg	zero population growth	5.55e-17	5.55e-17	5.55e-17	0.000258318	0.000536322	0.215189	1297200828828829	1	1
FBgn0033818	CG4712	-	5.55e-17	5.55e-17	5.55e-17	0.109137	0.0642649	0.0414363	1.29032e+15	1	1
FBgn0262375	mir-1005	mir-1005 stem loop	5.55e-17	5.55e-17	5.55e-17	0.211332	0.000563676	0.00135026	1.28076e+15	1	1
FBgn0086081	snoRNA:Me28S-A30	-	5.55e-17	5.55e-17	5.55e-17	0.000263847	0.209173	0.00131223	1265760876876877	1	1
FBgn0034956	CG4324	-	5.55e-17	5.55e-17	5.55e-17	0.000251684	0.0620161	0.147849	1.26196e+15	1	1
FBgn0265201	CG44261	-	5.55e-17	5.55e-17	5.55e-17	0.142964	0.0005365	0.065989	1258194624624625	1	1
FBgn0051337	CG31337	-	5.55e-17	5.55e-17	5.55e-17	0.207533	0.000553512	0.00132591	1257732768768769	1	1
FBgn0082971	snoRNA:Psi28S-3316b	snoRNA:Psi28S-3316b	5.55e-17	5.55e-17	5.55e-17	0.206581	0.000550963	0.00131981	1.25196e+15	1	1
FBgn0260461	Rcd7	Reduction in Cnn dots 7	5.55e-17	5.55e-17	5.55e-17	0.000259392	0.205671	0.00129007	1.24457e+15	1	1
FBgn0266960	lncRNA:CR45411	long non-coding RNA:CR45411	5.55e-17	5.55e-17	5.55e-17	0.000253778	0.163657	0.0432329	1.2441e+15	1	1
FBgn0035209	msd1	mitotic spindle density 1	5.55e-17	5.55e-17	5.55e-17	0.000258097	0.204653	0.00128363	1.23841e+15	1	1
FBgn0263597	Acp98AB	Accessory gland protein 98AB	5.55e-17	5.55e-17	5.55e-17	0.000256114	0.203094	0.00127377	1.22897e+15	1	1
FBgn0265049	lncRNA:CR44164	long non-coding RNA:CR44164	5.55e-17	5.55e-17	5.55e-17	0.000243502	0.0614106	0.141736	1.22156e+15	1	1
FBgn0050486	CG30486	-	5.55e-17	5.55e-17	5.55e-17	0.109317	0.0910889	0.00125905	1211202516516517	1	1
FBgn0011910	tRNA:Leu-CAA-1-1	transfer RNA:Leucine-CAA 1-1	5.55e-17	5.55e-17	5.55e-17	0.000240342	0.000498997	0.200548	1.20893e+15	1	1
FBgn0037976	Tk	Tachykinin	5.55e-17	5.55e-17	5.55e-17	0.110089	0.0897845	0.00125579	1.20798e+15	1	1
FBgn0261830	CG42762	-	5.55e-17	5.55e-17	5.55e-17	0.118832	0.000508403	0.0804607	1.20001e+15	1	1
FBgn0267135	lncRNA:CR45575	long non-coding RNA:CR45575	5.55e-17	5.55e-17	5.55e-17	0.0816896	0.000501987	0.117204	1.19757e+15	1	1
FBgn0032419	CG17217	-	5.55e-17	5.55e-17	5.55e-17	0.000248252	0.196912	0.00123466	1191563825825826	1	1
FBgn0034279	CG18635	-	5.55e-17	5.55e-17	5.55e-17	0.0512775	0.000489302	0.144037	1.176e+15	1	1
FBgn0053349	ppk25	pickpocket 25	5.55e-17	5.55e-17	5.55e-17	0.00024149	0.191595	0.00120103	1.15939e+15	1	1
FBgn0052279	Drsl2	Drosomycin-like 2	5.55e-17	5.55e-17	5.55e-17	0.000238293	0.189081	0.00118513	1.14417e+15	1	1
FBgn0035139	CG13891	-	5.55e-17	5.55e-17	5.55e-17	0.0476546	0.0844778	0.0581399	1142776990990991	1	1
FBgn0031677	CG14036	-	5.55e-17	5.55e-17	5.55e-17	0.000223031	0.000463056	0.186434	1.12384e+15	1	1
FBgn0029532	CG13361	-	5.55e-17	5.55e-17	5.55e-17	0.046048	0.0466449	0.0940501	1.12158e+15	1	1
FBgn0266904	lncRNA:CR45364	long non-coding RNA:CR45364	5.55e-17	5.55e-17	5.55e-17	0.000222337	0.0934573	0.0910588	1109540030030030	1	1
FBgn0265536	asRNA:CR44386	antisense RNA:CR44386	5.55e-17	5.55e-17	5.55e-17	0.000230578	0.183013	0.00114676	1.10745e+15	1	1
FBgn0033301	CG12780	-	5.55e-17	5.55e-17	5.55e-17	0.0823496	0.000462866	0.100921	1.1035e+15	1	1
FBgn0035941	CG13313	-	5.55e-17	5.55e-17	5.55e-17	0.18132	0.000483376	0.00115789	1.09887e+15	1	1
FBgn0265205	lncRNA:CR44265	long non-coding RNA:CR44265	5.55e-17	5.55e-17	5.55e-17	0.0705616	0.0243516	0.0863043	1.08839e+15	1	1
FBgn0263584	asRNA:CR43609	antisense RNA:CR43609	5.55e-17	5.55e-17	5.55e-17	0.000216574	0.064309	0.116537	1.08746e+15	1	1
FBgn0265529	lncRNA:CR44379	long non-coding RNA:CR44379	5.55e-17	5.55e-17	5.55e-17	0.000225557	0.179064	0.00112178	1.08355e+15	1	1
FBgn0263569	mir-4968	mir-4968 stem loop	5.55e-17	5.55e-17	5.55e-17	0.0158587	0.000446564	0.163941	1.08256e+15	1	1
FBgn0022981	rpk	ripped pocket	5.55e-17	5.55e-17	5.55e-17	0.00021323	0.000442707	0.178436	1.07563e+15	1	1
FBgn0011669	Mst57Db	Male-specific RNA 57Db	5.55e-17	5.55e-17	5.55e-17	0.000223675	0.177584	0.00111242	1074593909909910	1	1
FBgn0266651	lncRNA:CR45158	long non-coding RNA:CR45158	5.55e-17	5.55e-17	5.55e-17	0.115238	0.0589511	0.00109573	1.05276e+15	1	1
FBgn0266278	lncRNA:CR44963	long non-coding RNA:CR44963	5.55e-17	5.55e-17	5.55e-17	0.000208483	0.000432852	0.17456	1.05226e+15	1	1
FBgn0264844	asRNA:CR44052	antisense RNA:CR44052	5.55e-17	5.55e-17	5.55e-17	0.0555309	0.117052	0.0010798	1.04302e+15	1	1
FBgn0053902	His2B:CG33902	His2B:CG33902	5.55e-17	5.55e-17	5.55e-17	0.0603662	0.110461	0.00106908	1.03241e+15	1	1
FBgn0053910	His2B:CG33910	His2B:CG33910	5.55e-17	5.55e-17	5.55e-17	0.0603662	0.110461	0.00106908	1.03241e+15	1	1
FBgn0267458	lncRNA:CR45808	long non-coding RNA:CR45808	5.55e-17	5.55e-17	5.55e-17	0.133398	0.000439454	0.0367974	1.02483e+15	1	1
FBgn0039718	CG15517	-	5.55e-17	5.55e-17	5.55e-17	0.168434	0.000448898	0.0010753	1.02077e+15	1	1
FBgn0051382	tRNA:Asp-GTC-1-12	transfer RNA:Aspartic acid-GTC 1-12	5.55e-17	5.55e-17	5.55e-17	0.000200674	0.000416639	0.168182	1.01381e+15	1	1
FBgn0267469	lncRNA:CR45819	long non-coding RNA:CR45819	5.55e-17	5.55e-17	5.55e-17	0.165119	0.000440031	0.00105406	1.00068e+15	1	1
FBgn0262444	mir-1013	mir-1013 stem loop	5.55e-17	5.55e-17	5.55e-17	0.164573	0.000438569	0.00105056	997367945945946	1	1
FBgn0004649	yl	yolkless	5.55e-17	5.55e-17	5.55e-17	0.000189305	0.0120109	0.14744	9.58798e+14	1	1
FBgn0264699	CG43968	-	5.55e-17	5.55e-17	5.55e-17	0.114752	0.000407267	0.043898	9.55298e+14	1	1
FBgn0053012	CG33012	-	5.55e-17	5.55e-17	5.55e-17	0.157092	0.000418557	0.00100262	9.52033e+14	1	1
FBgn0086519	Cpr47Eg	Cuticular protein 47Eg	5.55e-17	5.55e-17	5.55e-17	0.000197163	0.156722	0.000980563	9.48345e+14	1	1
FBgn0035300	CG1139	-	5.55e-17	5.55e-17	5.55e-17	0.153043	0.000407726	0.000976675	9.27495e+14	1	1
FBgn0265978	lncRNA:CR44757	long non-coding RNA:CR44757	5.55e-17	5.55e-17	5.55e-17	0.15086	0.000401885	0.000962682	9.1426e+14	1	1
FBgn0038731	CG11659	-	5.55e-17	5.55e-17	5.55e-17	0.150491	0.000400898	0.000960319	9.12025e+14	1	1
FBgn0261453	scaRNA:MeU2-C41	small Cajal body-specific RNA : MeU2-C41	5.55e-17	5.55e-17	5.55e-17	0.000188726	0.15008	0.000938601	9.0815e+14	1	1
FBgn0011980	tRNA:Ser-AGA-3-1	transfer RNA:Serine-AGA 3-1	5.55e-17	5.55e-17	5.55e-17	0.0354548	0.000371993	0.114057	9.00203e+14	1	1
FBgn0051779	Acp24A4	Accessory gland protein 24A4	5.55e-17	5.55e-17	5.55e-17	0.026808	0.000369977	0.122292	8.97721e+14	1	1
FBgn0050449	tRNA:Glu-CTC-5-1Psi	transfer RNA:Glutamic acid-CTC 5-1 pseudogene	5.55e-17	5.55e-17	5.55e-17	0.000185143	0.147259	0.000920781	891077801801802	1	1
FBgn0039916	Ekar	Eye-enriched kainate receptor	5.55e-17	5.55e-17	5.55e-17	0.0582343	0.000367952	0.08848	8.83377e+14	1	1
FBgn0267526	lncRNA:CR45866	long non-coding RNA:CR45866	5.55e-17	5.55e-17	5.55e-17	0.0613723	0.000366444	0.0845555	878643909909910	1	1
FBgn0040723	CG5011	-	5.55e-17	5.55e-17	5.55e-17	0.0630372	0.000361624	0.0808594	866415879879880	1	1
FBgn0266049	lncRNA:CR44814	long non-coding RNA:CR44814	5.55e-17	5.55e-17	5.55e-17	0.142594	0.000379775	0.000909719	8.64166e+14	1	1
FBgn0262021	CG42832	-	5.55e-17	5.55e-17	5.55e-17	0.142382	0.000379209	0.000908362	8.62882e+14	1	1
FBgn0045479	Gr64a	Gustatory receptor 64a	5.55e-17	5.55e-17	5.55e-17	0.00017877	0.142239	0.000889082	860702906906907	1	1
FBgn0260968	CG42591	-	5.55e-17	5.55e-17	5.55e-17	0.141267	0.000376227	0.000901218	8.56125e+14	1	1
FBgn0286736	snoRNA:Or-ACA9	snoRNA:Orphan H/ACA box 9	5.55e-17	5.55e-17	5.55e-17	0.0696675	0.000357871	0.0723066	8.54847e+14	1	1
FBgn0051021	CG31021	-	5.55e-17	5.55e-17	5.55e-17	0.000176601	0.140531	0.000878294	8.50364e+14	1	1
FBgn0262810	CG43181	-	5.55e-17	5.55e-17	5.55e-17	0.0627345	0.000354659	0.0783864	8.49703e+14	1	1
FBgn0034323	CG18537	-	5.55e-17	5.55e-17	5.55e-17	0.00016552	0.000343651	0.139412	8.40368e+14	1	1
FBgn0011845	tRNA:Asp-GTC-1-11	transfer RNA:Aspartic acid-GTC 1-11	5.55e-17	5.55e-17	5.55e-17	0.000164872	0.000342306	0.138881	8.37166e+14	1	1
FBgn0051888	tRNA:Asp-GTC-1-9	transfer RNA:Aspartic acid-GTC 1-9	5.55e-17	5.55e-17	5.55e-17	0.000164872	0.000342306	0.138881	8.37166e+14	1	1
FBgn0051890	tRNA:Asp-GTC-1-8	transfer RNA:Aspartic acid-GTC 1-8	5.55e-17	5.55e-17	5.55e-17	0.000164872	0.000342306	0.138881	8.37166e+14	1	1
FBgn0051896	tRNA:Asp-GTC-1-2	transfer RNA:Aspartic acid-GTC 1-2	5.55e-17	5.55e-17	5.55e-17	0.000164872	0.000342306	0.138881	8.37166e+14	1	1
FBgn0265639	lncRNA:CR44446	long non-coding RNA:CR44446	5.55e-17	5.55e-17	5.55e-17	0.0700961	0.0681966	0.00086581	8.35787e+14	1	1
FBgn0263843	lncRNA:CR43704	long non-coding RNA:CR43704	5.55e-17	5.55e-17	5.55e-17	0.0682199	0.0691782	0.00086001	830378954954955	1	1
FBgn0264740	CG43998	-	5.55e-17	5.55e-17	5.55e-17	0.13602	0.000362191	0.000867596	8.2432e+14	1	1
FBgn0035858	CG13674	-	5.55e-17	5.55e-17	5.55e-17	0.000170237	0.135518	0.000846644	8.20027e+14	1	1
FBgn0053282	CG33282	-	5.55e-17	5.55e-17	5.55e-17	0.135127	0.000359805	0.000861881	8.18913e+14	1	1
FBgn0265816	lncRNA:CR44605	long non-coding RNA:CR44605	5.55e-17	5.55e-17	5.55e-17	0.134532	0.000358214	0.000858068	8.15307e+14	1	1
FBgn0039621	CG14518	-	5.55e-17	5.55e-17	5.55e-17	0.000158558	0.000329196	0.133702	8.05946e+14	1	1
FBgn0085277	CG34248	-	5.55e-17	5.55e-17	5.55e-17	0.0631119	0.0685246	0.000823412	7.95555e+14	1	1
FBgn0264329	CG43788	-	5.55e-17	5.55e-17	5.55e-17	0.000164015	0.130615	0.000815699	7.9036e+14	1	1
FBgn0029848	Btnd	Biotinidase	5.55e-17	5.55e-17	5.55e-17	0.0373095	0.0923679	0.000808979	7.83702e+14	1	1
FBgn0266955	lncRNA:CR45406	long non-coding RNA:CR45406	5.55e-17	5.55e-17	5.55e-17	0.000152708	0.000317051	0.128901	777003069069069	1	1
FBgn0085287	CG34258	-	5.55e-17	5.55e-17	5.55e-17	0.000150237	0.00031192	0.126872	7.64767e+14	1	1
FBgn0286869	lncRNA:CR46391	long non-coding RNA:CR46391	5.55e-17	5.55e-17	5.55e-17	0.000158564	0.126319	0.000788585	7.64359e+14	1	1
FBgn0034788	CG13532	-	5.55e-17	5.55e-17	5.55e-17	0.00014913	0.0563911	0.0686898	7.52132e+14	1	1
FBgn0082990	snoRNA:Psi28S-2263	snoRNA:Psi28S-2263	5.55e-17	5.55e-17	5.55e-17	0.000154641	0.123227	0.000769077	7.45647e+14	1	1
FBgn0030202	CG12640	-	5.55e-17	5.55e-17	5.55e-17	0.000146348	0.000303845	0.123677	7.45506e+14	1	1
FBgn0261807	CG42753	-	5.55e-17	5.55e-17	5.55e-17	0.000145623	0.0539261	0.0683301	735146066066066	1	1
FBgn0032125	Cpr30B	Cuticular protein 30B	5.55e-17	5.55e-17	5.55e-17	0.00014423	0.000299448	0.121936	7.35014e+14	1	1
FBgn0267558	lncRNA:CR45898	long non-coding RNA:CR45898	5.55e-17	5.55e-17	5.55e-17	0.000143958	0.000298884	0.121713	7.33667e+14	1	1
FBgn0033500	CG12913	-	5.55e-17	5.55e-17	5.55e-17	0.000144879	0.0537845	0.0678557	731441927927928	1	1
FBgn0039840	pHCl-2	pH-sensitive chloride channel 2	5.55e-17	5.55e-17	5.55e-17	0.120245	0.000320007	0.000766546	7.28716e+14	1	1
FBgn0265858	lncRNA:CR44647	long non-coding RNA:CR44647	5.55e-17	5.55e-17	5.55e-17	0.000151007	0.120361	0.000751004	728309009009009	1	1
FBgn0286879	CR46401	-	5.55e-17	5.55e-17	5.55e-17	0.000150978	0.120339	0.000750861	728171879879880	1	1
FBgn0011692	pav	pavarotti	5.55e-17	5.55e-17	5.55e-17	0.000141856	0.00029452	0.119985	7.23249e+14	1	1
FBgn0052074	CG32074	-	5.55e-17	5.55e-17	5.55e-17	0.000148758	0.118588	0.000739816	7.17575e+14	1	1
FBgn0283627	CR46300	-	5.55e-17	5.55e-17	5.55e-17	0.062936	0.000299473	0.0559292	7.15704e+14	1	1
FBgn0053998	CG33998	-	5.55e-17	5.55e-17	5.55e-17	0.117895	0.000313726	0.0007515	7.14479e+14	1	1
FBgn0036861	CG14089	-	5.55e-17	5.55e-17	5.55e-17	0.000140526	0.0539263	0.0640593	7.09467e+14	1	1
FBgn0035741	BBS1	Bardet-Biedl syndrome 1	5.55e-17	5.55e-17	5.55e-17	0.000136807	0.0530202	0.0618875	6.90958e+14	1	1
FBgn0023178	Pdf	Pigment-dispersing factor	5.55e-17	5.55e-17	5.55e-17	0.0496439	0.000284602	0.0641291	6.8503e+14	1	1
FBgn0263568	mir-4946	mir-4946 stem loop	5.55e-17	5.55e-17	5.55e-17	0.111503	0.000296637	0.000710564	6.75738e+14	1	1
FBgn0040799	CG13051	-	5.55e-17	5.55e-17	5.55e-17	0.000131272	0.000272544	0.111275	670741891891892	1	1
FBgn0265087	CG44198	-	5.55e-17	5.55e-17	5.55e-17	0.000138533	0.110522	0.000688963	6.68769e+14	1	1
FBgn0266160	asRNA:CR44866	antisense RNA:CR44866	5.55e-17	5.55e-17	5.55e-17	0.000138427	0.110439	0.000688437	6.68263e+14	1	1
FBgn0040849	Ir41a	Ionotropic receptor 41a	5.55e-17	5.55e-17	5.55e-17	0.000130613	0.000271177	0.110732	6.67472e+14	1	1
FBgn0040255	Ugt35E2	UDP-glycosyltransferase family 35 member E2	5.55e-17	5.55e-17	5.55e-17	0.0688506	0.0413318	0.000690185	6.65901e+14	1	1
FBgn0003936	snRNA:U5:35D	small nuclear RNA U5 at 35D	5.55e-17	5.55e-17	5.55e-17	0.108751	0.000289282	0.000692944	6.59061e+14	1	1
FBgn0039444	TwdlD	TweedleD	5.55e-17	5.55e-17	5.55e-17	0.108732	0.00028923	0.00069282	6.58944e+14	1	1
FBgn0265797	lncRNA:CR44586	long non-coding RNA:CR44586	5.55e-17	5.55e-17	5.55e-17	0.000136325	0.10878	0.000677982	6.58226e+14	1	1
FBgn0034151	CG15617	-	5.55e-17	5.55e-17	5.55e-17	0.107421	0.000285726	0.000684426	6.50999e+14	1	1
FBgn0267192	lncRNA:CR45632	long non-coding RNA:CR45632	5.55e-17	5.55e-17	5.55e-17	0.000127205	0.000264102	0.107925	650546894894895	1	1
FBgn0264480	lncRNA:CR43888	long non-coding RNA:CR43888	5.55e-17	5.55e-17	5.55e-17	0.106955	0.000284481	0.000681443	6.48176e+14	1	1
FBgn0050234	tRNA:Leu-AAG-1-2	transfer RNA:Leucine-AAG 1-2	5.55e-17	5.55e-17	5.55e-17	0.106645	0.000283651	0.000679455	6.46294e+14	1	1
FBgn0050235	tRNA:Leu-AAG-1-3	transfer RNA:Leucine-AAG 1-3	5.55e-17	5.55e-17	5.55e-17	0.106645	0.000283651	0.000679455	6.46294e+14	1	1
FBgn0050241	tRNA:Leu-AAG-1-1	transfer RNA:Leucine-AAG 1-1	5.55e-17	5.55e-17	5.55e-17	0.106645	0.000283651	0.000679455	6.46294e+14	1	1
FBgn0038142	CheA87a	Chemosensory protein A 87a	5.55e-17	5.55e-17	5.55e-17	0.106566	0.000283439	0.000678948	6.45814e+14	1	1
FBgn0034325	CG18539	-	5.55e-17	5.55e-17	5.55e-17	0.0535414	0.0529573	0.000665207	6.43627e+14	1	1
FBgn0040696	CG18675	-	5.55e-17	5.55e-17	5.55e-17	0.00012414	0.000257737	0.105398	6.35313e+14	1	1
FBgn0052161	CG32161	-	5.55e-17	5.55e-17	5.55e-17	0.00012543	0.0475313	0.0580837	6.35078e+14	1	1
FBgn0037721	CG9427	-	5.55e-17	5.55e-17	5.55e-17	0.10472	0.000278506	0.000667132	6.34629e+14	1	1
FBgn0267304	lncRNA:CR45740	long non-coding RNA:CR45740	5.55e-17	5.55e-17	5.55e-17	0.000131146	0.104693	0.000652224	6.33492e+14	1	1
FBgn0001281	janB	janus B	5.55e-17	5.55e-17	5.55e-17	0.00013112	0.104672	0.000652094	6.33367e+14	1	1
FBgn0266205	lncRNA:CR44900	long non-coding RNA:CR44900	5.55e-17	5.55e-17	5.55e-17	0.0517897	0.0519247	0.00064762	6.26799e+14	1	1
FBgn0035582	CG13705	-	5.55e-17	5.55e-17	5.55e-17	0.0461711	0.000259674	0.0577694	6.25826e+14	1	1
FBgn0034822	RpL37b	Ribosomal protein L37b	5.55e-17	5.55e-17	5.55e-17	0.000120702	0.000250599	0.102562	6.18219e+14	1	1
FBgn0085321	CG34292	-	5.55e-17	5.55e-17	5.55e-17	0.000120702	0.000250599	0.102562	6.18219e+14	1	1
FBgn0015831	Rtnl2	Rtnl2	5.55e-17	5.55e-17	5.55e-17	0.101839	0.000270807	0.000648688	6.17169e+14	1	1
FBgn0030161	CG15249	-	5.55e-17	5.55e-17	5.55e-17	0.000127695	0.101969	0.00063506	6.17005e+14	1	1
FBgn0029590	CG14811	-	5.55e-17	5.55e-17	5.55e-17	0.000119992	0.000249126	0.101977	6.14689e+14	1	1
FBgn0266234	lncRNA:CR44929	long non-coding RNA:CR44929	5.55e-17	5.55e-17	5.55e-17	0.101106	0.000268848	0.000643995	6.12726e+14	1	1
FBgn0011952	tRNA:Arg-TCG-2-1	transfer RNA:Arginine-TCG 2-1	5.55e-17	5.55e-17	5.55e-17	0.000126622	0.101122	0.000629728	6.11883e+14	1	1
FBgn0011966	tRNA:Arg-TCG-2-3	transfer RNA:Arginine-TCG 2-3	5.55e-17	5.55e-17	5.55e-17	0.000126622	0.101122	0.000629728	6.11883e+14	1	1
FBgn0066293	CheB42b	Chemosensory protein B 42b	5.55e-17	5.55e-17	5.55e-17	0.0465251	0.0544421	0.000629867	6.10192e+14	1	1
FBgn0020912	Ptx1	Ptx1	5.55e-17	5.55e-17	5.55e-17	0.0595772	0.040518	0.000626071	6.04932e+14	1	1
FBgn0265001	ppk18	pickpocket 18	5.55e-17	5.55e-17	5.55e-17	0.000122905	0.0981867	0.000611239	594118936936937	1	1
FBgn0260226	CG42500	-	5.55e-17	5.55e-17	5.55e-17	0.000115767	0.000240354	0.0984891	593664966966967	1	1
FBgn0033020	COX4L	Cytochrome c oxidase subunit 4-like	5.55e-17	5.55e-17	5.55e-17	0.0978519	0.000260152	0.000623164	5.93005e+14	1	1
FBgn0033275	CG14756	-	5.55e-17	5.55e-17	5.55e-17	0.0441897	0.000244104	0.0535861	5.88708e+14	1	1
FBgn0000927	fs(1)Ya	female sterile (1) Young arrest	5.55e-17	5.55e-17	5.55e-17	0.000114571	0.000237871	0.0975015	5.87711e+14	1	1
FBgn0039108	CG10232	-	5.55e-17	5.55e-17	5.55e-17	0.057597	0.0396142	0.000607843	5.87502e+14	1	1
FBgn0085480	CG34451	-	5.55e-17	5.55e-17	5.55e-17	0.0967942	0.000257325	0.000616393	5.86594e+14	1	1
FBgn0015574	alpha-Est6	alpha-Esterase-6	5.55e-17	5.55e-17	5.55e-17	0.0963605	0.000256166	0.000613617	5.83966e+14	1	1
FBgn0265842	lncRNA:CR44631	long non-coding RNA:CR44631	5.55e-17	5.55e-17	5.55e-17	0.000120192	0.0960441	0.000597748	5.81154e+14	1	1
FBgn0265299	lncRNA:CR44272	long non-coding RNA:CR44272	5.55e-17	5.55e-17	5.55e-17	0.0953808	0.000253548	0.000607346	578027921921922	1	1
FBgn0082968	snoRNA:Psi28S-3316e	snoRNA:Psi28S-3316e	5.55e-17	5.55e-17	5.55e-17	0.0944487	0.000251058	0.000601381	572379021021021	1	1
FBgn0037085	Neu2	Neuroectoderm-expressed 2	5.55e-17	5.55e-17	5.55e-17	0.000118307	0.0945544	0.000588369	5.72139e+14	1	1
FBgn0266366	lncRNA:CR45014	long non-coding RNA:CR45014	5.55e-17	5.55e-17	5.55e-17	0.0935673	0.000248703	0.00059574	5.67038e+14	1	1
FBgn0034966	CG13563	-	5.55e-17	5.55e-17	5.55e-17	0.000111206	0.0350803	0.0591558	5.6665e+14	1	1
FBgn0266310	asRNA:CR44975	antisense RNA:CR44975	5.55e-17	5.55e-17	5.55e-17	0.000109988	0.000228355	0.0937141	5.64879e+14	1	1
FBgn0039520	Gr98a	Gustatory receptor 98a	5.55e-17	5.55e-17	5.55e-17	0.0929621	0.000247086	0.000591866	5.6337e+14	1	1
FBgn0036879	Cpr76Bb	Cuticular protein 76Bb	5.55e-17	5.55e-17	5.55e-17	0.0926778	0.000246327	0.000590047	5.61647e+14	1	1
FBgn0015926	dah	discontinuous actin hexagon	5.55e-17	5.55e-17	5.55e-17	0.0537897	0.000234401	0.0392994	5.60501e+14	1	1
FBgn0267022	asRNA:CR45466	antisense RNA:CR45466	5.55e-17	5.55e-17	5.55e-17	0.000115849	0.0926126	0.000576145	5.60388e+14	1	1
FBgn0262587	CG43124	-	5.55e-17	5.55e-17	5.55e-17	0.000115202	0.0921015	0.000572928	5.57295e+14	1	1
FBgn0265900	lncRNA:CR44689	long non-coding RNA:CR44689	5.55e-17	5.55e-17	5.55e-17	0.000115016	0.0919549	0.000572005	5.56408e+14	1	1
FBgn0035687	Prdm13	PR/SET domain 13	5.55e-17	5.55e-17	5.55e-17	0.000107498	0.000223186	0.0916552	5.52468e+14	1	1
FBgn0267063	lncRNA:CR45507	long non-coding RNA:CR45507	5.55e-17	5.55e-17	5.55e-17	0.000107468	0.000223123	0.0916303	5.52318e+14	1	1
FBgn0001120	gnu	giant nuclei	5.55e-17	5.55e-17	5.55e-17	0.000107396	0.000222974	0.0915709	5.51959e+14	1	1
FBgn0262427	mir-1016	mir-1016 stem loop	5.55e-17	5.55e-17	5.55e-17	0.0909616	0.000241742	0.000579064	5.51246e+14	1	1
FBgn0031757	Ucp4C	Ucp4C	5.55e-17	5.55e-17	5.55e-17	0.0603474	0.0306153	0.000569454	5.49743e+14	1	1
FBgn0264372	asRNA:CR43824	antisense RNA:CR43824	5.55e-17	5.55e-17	5.55e-17	0.000106359	0.00022082	0.0907124	5.46784e+14	1	1
FBgn0262452	mir-79	mir-79 stem loop	5.55e-17	5.55e-17	5.55e-17	0.000112486	0.0899553	0.000559421	5.44308e+14	1	1
FBgn0051477	ATPsynepsilonL	ATP synthase, epsilon subunit-like	5.55e-17	5.55e-17	5.55e-17	0.000105365	0.000218757	0.0898904	5.41829e+14	1	1
FBgn0265847	lncRNA:CR44636	long non-coding RNA:CR44636	5.55e-17	5.55e-17	5.55e-17	0.000111936	0.0895207	0.000556686	5.41678e+14	1	1
FBgn0265836	CG44625	-	5.55e-17	5.55e-17	5.55e-17	0.000111863	0.0894629	0.000556322	5.41328e+14	1	1
FBgn0263492	asRNA:CR43481	antisense RNA:CR43481	5.55e-17	5.55e-17	5.55e-17	0.0344741	0.0548672	0.000555989	5.39924e+14	1	1
FBgn0036567	CG13074	-	5.55e-17	5.55e-17	5.55e-17	0.000111246	0.0889754	0.000553255	5.38378e+14	1	1
FBgn0267639	lncRNA:CR45977	long non-coding RNA:CR45977	5.55e-17	5.55e-17	5.55e-17	0.0885221	0.000235225	0.000563453	5.36461e+14	1	1
FBgn0010414	SerT	Serotonin transporter	5.55e-17	5.55e-17	5.55e-17	0.000104874	0.0294923	0.0596623	5.36093e+14	1	1
FBgn0267509	5.8SrRNA-Psi:CR45849	5.8S ribosomal RNA pseudogene:CR45849	5.55e-17	5.55e-17	5.55e-17	0.000103539	0.000214966	0.0883791	5.32718e+14	1	1
FBgn0032228	CG5367	-	5.55e-17	5.55e-17	5.55e-17	0.000102891	0.00021362	0.0878423	5.29483e+14	1	1
FBgn0037650	CG11977	-	5.55e-17	5.55e-17	5.55e-17	0.0873256	0.000232029	0.000555797	5.2921e+14	1	1
FBgn0263767	lncRNA:CR43684	long non-coding RNA:CR43684	5.55e-17	5.55e-17	5.55e-17	0.000109288	0.0874279	0.000543518	5.29013e+14	1	1
FBgn0052546	tRNA:Pro-CGG-2-1	transfer RNA:Proline-CGG 2-1	5.55e-17	5.55e-17	5.55e-17	0.0866227	0.000230151	0.000551299	5.2495e+14	1	1
FBgn0265500	lncRNA:CR44369	long non-coding RNA:CR44369	5.55e-17	5.55e-17	5.55e-17	0.000101634	0.00021101	0.0868011	5.23206e+14	1	1
FBgn0265041	CG44158	-	5.55e-17	5.55e-17	5.55e-17	0.000101074	0.000209848	0.0863377	5.20412e+14	1	1
FBgn0051413	Qsox4	Quiescin sulfhydryl oxidase 4	5.55e-17	5.55e-17	5.55e-17	0.0403694	0.0209994	0.0252404	5.20175e+14	1	1
FBgn0034157	resilin	resilin	5.55e-17	5.55e-17	5.55e-17	0.000102116	0.0389817	0.0474093	5.19479e+14	1	1
FBgn0052811	CG32811	-	5.55e-17	5.55e-17	5.55e-17	0.0855073	0.000227172	0.000544163	5.1819e+14	1	1
FBgn0267100	lncRNA:CR45540	long non-coding RNA:CR45540	5.55e-17	5.55e-17	5.55e-17	0.000106975	0.0855991	0.000532014	5.17946e+14	1	1
FBgn0262905	lncRNA:CR43260	long non-coding RNA:CR43260	5.55e-17	5.55e-17	5.55e-17	0.000100477	0.000208608	0.0858429	5.17429e+14	1	1
FBgn0263587	lncRNA:CR43612	long non-coding RNA:CR43612	5.55e-17	5.55e-17	5.55e-17	0.0853417	0.00022673	0.000543103	5.17186e+14	1	1
FBgn0261267	CG42615	-	5.55e-17	5.55e-17	5.55e-17	0.000106552	0.0852642	0.000529908	5.1592e+14	1	1
FBgn0033587	CG13218	-	5.55e-17	5.55e-17	5.55e-17	9.87e-05	0.000204961	0.0843872	5.08654e+14	1	1
FBgn0003313	sala	spalt-adjacent	5.55e-17	5.55e-17	5.55e-17	0.083698	0.000222339	0.000532587	5.07225e+14	1	1
FBgn0266169	lncRNA:CR44875	long non-coding RNA:CR44875	5.55e-17	5.55e-17	5.55e-17	9.83e-05	0.000204182	0.0840763	5.06779e+14	1	1
FBgn0040359	CG11380	-	5.55e-17	5.55e-17	5.55e-17	0.000100407	0.0518619	0.032295	5.0605e+14	1	1
FBgn0261952	srw	shrew	5.55e-17	5.55e-17	5.55e-17	9.74e-05	0.000202231	0.0832972	5.02083e+14	1	1
FBgn0267235	lncRNA:CR45675	long non-coding RNA:CR45675	5.55e-17	5.55e-17	5.55e-17	0.0827389	0.000219778	0.000526451	5.01412e+14	1	1
FBgn0266416	asRNA:CR45056	antisense RNA:CR45056	5.55e-17	5.55e-17	5.55e-17	0.0819362	0.000217634	0.000521317	4.96548e+14	1	1
FBgn0034076	Jhedup	Juvenile hormone esterase duplication	5.55e-17	5.55e-17	5.55e-17	0.000102414	0.0819919	0.000509329	4.96118e+14	1	1
FBgn0266320	lncRNA:CR44985	long non-coding RNA:CR44985	5.55e-17	5.55e-17	5.55e-17	0.0818173	0.000217317	0.000520556	4.95827e+14	1	1
FBgn0037519	CG3014	-	5.55e-17	5.55e-17	5.55e-17	0.0815115	0.0002165	0.0005186	4.93974e+14	1	1
FBgn0032637	CG5050	-	5.55e-17	5.55e-17	5.55e-17	0.0810868	0.000215366	0.000515883	4.91399e+14	1	1
FBgn0266591	CG45116	-	5.55e-17	5.55e-17	5.55e-17	0.0810868	0.000215366	0.000515883	4.91399e+14	1	1
FBgn0033027	TpnC4	Troponin C isoform 4	5.55e-17	5.55e-17	5.55e-17	0.000101393	0.0811844	0.000504252	4.91232e+14	1	1
FBgn0261697	tctn	tectonic	5.55e-17	5.55e-17	5.55e-17	0.0541455	0.0271234	0.000508331	4.91154e+14	1	1
FBgn0038391	GATAe	GATAe	5.55e-17	5.55e-17	5.55e-17	0.0809301	0.000214948	0.000514881	4.9045e+14	1	1
FBgn0267141	lncRNA:CR45581	long non-coding RNA:CR45581	5.55e-17	5.55e-17	5.55e-17	0.0807199	0.000214386	0.000513536	4.89176e+14	1	1
FBgn0029681	CG15239	-	5.55e-17	5.55e-17	5.55e-17	9.59e-05	0.0367267	0.0445288	4.88597e+14	1	1
FBgn0265704	lncRNA:CR44511	long non-coding RNA:CR44511	5.55e-17	5.55e-17	5.55e-17	9.45e-05	0.00019623	0.0809002	4.87633e+14	1	1
FBgn0032184	CG13135	-	5.55e-17	5.55e-17	5.55e-17	0.0798736	0.000212126	0.000508123	4.84047e+14	1	1
FBgn0052071	CG32071	-	5.55e-17	5.55e-17	5.55e-17	0.07947	0.000211049	0.000505541	4.81601e+14	1	1
FBgn0036056	CG6709	-	5.55e-17	5.55e-17	5.55e-17	0.0789325	0.000209613	0.000502103	4.78343e+14	1	1
FBgn0265154	Ir60f	Ionotropic receptor 60f	5.55e-17	5.55e-17	5.55e-17	9.86e-05	0.0789953	0.000490491	4.77985e+14	1	1
FBgn0261709	lncRNA:CR42746	long non-coding RNA:CR42746	5.55e-17	5.55e-17	5.55e-17	0.0431678	0.0357394	0.000491964	4.76872e+14	1	1
FBgn0266654	asRNA:CR45161	antisense RNA:CR45161	5.55e-17	5.55e-17	5.55e-17	9.27e-05	0.0352502	0.0433313	4.72518e+14	1	1
FBgn0266592	lncRNA:CR45117	long non-coding RNA:CR45117	5.55e-17	5.55e-17	5.55e-17	0.0773978	0.000205516	0.000492287	4.69043e+14	1	1
FBgn0052224	asRNA:CR32224	antisense RNA:CR32224	5.55e-17	5.55e-17	5.55e-17	0.0381816	0.0393897	0.000482988	4.68794e+14	1	1
FBgn0267868	lncRNA:CR46156	long non-coding RNA:CR46156	5.55e-17	5.55e-17	5.55e-17	0.00572704	0.00018884	0.0721016	4.68573e+14	1	1
FBgn0032809	CG13078	-	5.55e-17	5.55e-17	5.55e-17	9.66e-05	0.0773901	0.000480403	4.68271e+14	1	1
FBgn0267316	lncRNA:CR45752	long non-coding RNA:CR45752	5.55e-17	5.55e-17	5.55e-17	9.04e-05	0.000187741	0.077506	4.67172e+14	1	1
FBgn0267556	asRNA:CR45896	antisense RNA:CR45896	5.55e-17	5.55e-17	5.55e-17	0.0632915	0.0139662	0.000485443	4.66926e+14	1	1
FBgn0054021	CG34021	-	5.55e-17	5.55e-17	5.55e-17	9.57e-05	0.0766959	0.000476041	4.6407e+14	1	1
FBgn0085265	CG34236	-	5.55e-17	5.55e-17	5.55e-17	0.0757055	0.000200998	0.000481464	4.58787e+14	1	1
FBgn0085486	CG34457	-	5.55e-17	5.55e-17	5.55e-17	0.0756608	0.000200878	0.000481178	4.58516e+14	1	1
FBgn0039107	CG10300	-	5.55e-17	5.55e-17	5.55e-17	8.85e-05	0.000183711	0.0758932	457450042042042	1	1
FBgn0036442	CG13473	-	5.55e-17	5.55e-17	5.55e-17	8.84e-05	0.000183564	0.0758346	4.57096e+14	1	1
FBgn0003132	Pp1-13C	Protein phosphatase 1 at 13C	5.55e-17	5.55e-17	5.55e-17	9.39e-05	0.0752423	0.000466907	4.55274e+14	1	1
FBgn0265458	asRNA:CR44358	antisense RNA:CR44358	5.55e-17	5.55e-17	5.55e-17	0.0750844	0.000199339	0.000477493	4.55023e+14	1	1
FBgn0030551	CG11674	-	5.55e-17	5.55e-17	5.55e-17	8.78e-05	0.00018228	0.0753207	4.53998e+14	1	1
FBgn0031905	gudu	gudu	5.55e-17	5.55e-17	5.55e-17	8.74e-05	0.000181526	0.0750186	4.52177e+14	1	1
FBgn0033283	CG11635	-	5.55e-17	5.55e-17	5.55e-17	0.0744684	0.000197695	0.000473553	4.51289e+14	1	1
FBgn0267138	lncRNA:CR45578	long non-coding RNA:CR45578	5.55e-17	5.55e-17	5.55e-17	8.65e-05	0.000179569	0.074235	4.47454e+14	1	1
FBgn0033490	CG12917	-	5.55e-17	5.55e-17	5.55e-17	0.0731641	0.000194213	0.000465213	4.43385e+14	1	1
FBgn0040355	CG3526	-	5.55e-17	5.55e-17	5.55e-17	8.49e-05	0.000176289	0.0729214	4.39535e+14	1	1
FBgn0265257	CG44271	-	5.55e-17	5.55e-17	5.55e-17	0.0719472	0.000190965	0.000457432	4.36009e+14	1	1
FBgn0033731	Cpr49Ah	Cuticular protein 49Ah	5.55e-17	5.55e-17	5.55e-17	0.0718028	0.000190579	0.000456509	4.35134e+14	1	1
FBgn0034487	Efhc1.2	EF-hand domain containing 1.2	5.55e-17	5.55e-17	5.55e-17	0.0427199	0.000181324	0.0295238	4.34985e+14	1	1
FBgn0035955	CG5194	-	5.55e-17	5.55e-17	5.55e-17	8.35e-05	0.000173375	0.0717534	4.32494e+14	1	1
FBgn0034973	CG13564	-	5.55e-17	5.55e-17	5.55e-17	0.071089	0.000188674	0.000451945	4.30809e+14	1	1
FBgn0029661	CG16781	-	5.55e-17	5.55e-17	5.55e-17	0.0473031	0.0238812	0.00044473	4.30204e+14	1	1
FBgn0267599	lncRNA:CR45937	long non-coding RNA:CR45937	5.55e-17	5.55e-17	5.55e-17	8.83e-05	0.0708122	0.000439083	4.28466e+14	1	1
FBgn0265822	lncRNA:CR44611	long non-coding RNA:CR44611	5.55e-17	5.55e-17	5.55e-17	0.0703895	0.000186807	0.000447473	4.26569e+14	1	1
FBgn0263080	CG43348	-	5.55e-17	5.55e-17	5.55e-17	0.0702288	0.000186378	0.000446445	4.25595e+14	1	1
FBgn0038509	CG14332	-	5.55e-17	5.55e-17	5.55e-17	8.75e-05	0.0701495	0.000434923	4.24456e+14	1	1
FBgn0286005	mir-11182	mir-11182 stem loop	5.55e-17	5.55e-17	5.55e-17	0.0699691	0.000185685	0.000444785	4.24021e+14	1	1
FBgn0035315	CG8960	-	5.55e-17	5.55e-17	5.55e-17	0.0274218	0.000173696	0.0429626	4.23773e+14	1	1
FBgn0266927	lncRNA:CR45378	long non-coding RNA:CR45378	5.55e-17	5.55e-17	5.55e-17	0.0332566	0.000174616	0.0370477	4.23297e+14	1	1
FBgn0265956	lncRNA:CR44743	long non-coding RNA:CR44743	5.55e-17	5.55e-17	5.55e-17	0.0695149	0.000184473	0.000441882	4.21269e+14	1	1
FBgn0039331	ND-49L	NADH dehydrogenase (ubiquinone) 49 kDa subunit-like	5.55e-17	5.55e-17	5.55e-17	8.63e-05	0.0692392	0.000429208	4.18947e+14	1	1
FBgn0037409	Osi24	Osiris 24	5.55e-17	5.55e-17	5.55e-17	8.58e-05	0.0688291	0.000426634	4.16465e+14	1	1
FBgn0030258	CG1552	-	5.55e-17	5.55e-17	5.55e-17	8.52e-05	0.0683816	0.000423825	4.13758e+14	1	1
FBgn0286872	CG46394	-	5.55e-17	5.55e-17	5.55e-17	8.48e-05	0.0680284	0.000421608	4.1162e+14	1	1
FBgn0262378	mir-317	mir-317 stem loop	5.55e-17	5.55e-17	5.55e-17	0.0678919	0.000180142	0.000431506	4.11433e+14	1	1
FBgn0267695	lncRNA:CR46031	long non-coding RNA:CR46031	5.55e-17	5.55e-17	5.55e-17	7.91e-05	0.000164301	0.0681138	4.10554e+14	1	1
FBgn0038191	CG9925	-	5.55e-17	5.55e-17	5.55e-17	7.91e-05	0.000164296	0.0681116	4.10541e+14	1	1
FBgn0036085	CG6527	-	5.55e-17	5.55e-17	5.55e-17	7.9e-05	0.000164043	0.0680103	409929963963964	1	1
FBgn0085337	CG34308	-	5.55e-17	5.55e-17	5.55e-17	7.81e-05	0.0137709	0.0534527	4.04214e+14	1	1
FBgn0284417	lncRNA:TS20	long noncoding RNA: testis-specific 20	5.55e-17	5.55e-17	5.55e-17	8.32e-05	0.0667738	0.000413735	4.04029e+14	1	1
FBgn0267598	lncRNA:CR45936	long non-coding RNA:CR45936	5.55e-17	5.55e-17	5.55e-17	8.31e-05	0.0666868	0.000413189	403501957957958	1	1
FBgn0266684	lncRNA:CR45174	long non-coding RNA:CR45174	5.55e-17	5.55e-17	5.55e-17	0.0663438	0.000176011	0.000421611	4.02051e+14	1	1
FBgn0002531	Lcp1	Larval cuticle protein 1	5.55e-17	5.55e-17	5.55e-17	0.0663276	0.000175968	0.000421507	4.01952e+14	1	1
FBgn0266050	CG44815	-	5.55e-17	5.55e-17	5.55e-17	8.23e-05	0.066034	0.000409093	399551975975976	1	1
FBgn0050181	ppk3	pickpocket 3	5.55e-17	5.55e-17	5.55e-17	0.0657488	0.000174423	0.000417808	3.98445e+14	1	1
FBgn0032609	CG13280	-	5.55e-17	5.55e-17	5.55e-17	7.61e-05	0.000158097	0.0656223	3.95534e+14	1	1
FBgn0038402	Fer2	48 related 2	5.55e-17	5.55e-17	5.55e-17	7.58e-05	0.000157463	0.0653678	3.94e+14	1	1
FBgn0267451	asRNA:CR45801	antisense RNA:CR45801	5.55e-17	5.55e-17	5.55e-17	0.0650103	0.000172453	0.000413088	393968930930931	1	1
FBgn0034713	CG11291	-	5.55e-17	5.55e-17	5.55e-17	7.48e-05	0.000155229	0.0644699	3.88588e+14	1	1
FBgn0039576	UQCR-14L	Ubiquinol-cytochrome c reductase 14 kDa subunit-like	5.55e-17	5.55e-17	5.55e-17	7.96e-05	0.0638887	0.000395634	386569975975976	1	1
FBgn0266733	asRNA:CR45206	antisense RNA:CR45206	5.55e-17	5.55e-17	5.55e-17	7.42e-05	0.000154114	0.0640214	3.85884e+14	1	1
FBgn0264085	lncRNA:CR43754	long non-coding RNA:CR43754	5.55e-17	5.55e-17	5.55e-17	0.0633805	0.000168105	0.000402673	3.84092e+14	1	1
FBgn0051858	t-cup	tetleys-cup	5.55e-17	5.55e-17	5.55e-17	7.85e-05	0.063078	0.00039055	3.81664e+14	1	1
FBgn0263250	CG43393	-	5.55e-17	5.55e-17	5.55e-17	7.83e-05	0.062909	0.00038949	3.80641e+14	1	1
FBgn0036414	nan	nanchung	5.55e-17	5.55e-17	5.55e-17	0.0624099	0.000165515	0.00039647	3.78209e+14	1	1
FBgn0002838	ms(3)K81	male sterile (3) K81	5.55e-17	5.55e-17	5.55e-17	7.26e-05	0.000150788	0.0626841	3.77823e+14	1	1
FBgn0085248	CG34219	-	5.55e-17	5.55e-17	5.55e-17	7.75e-05	0.062262	0.000385433	3.76726e+14	1	1
FBgn0264819	asRNA:CR44027	antisense RNA:CR44027	5.55e-17	5.55e-17	5.55e-17	0.0619205	0.00016421	0.000393343	3.75243e+14	1	1
FBgn0037023	CG3698	-	5.55e-17	5.55e-17	5.55e-17	7.69e-05	0.0618027	0.000382553	3.73947e+14	1	1
FBgn0030614	CG9072	-	5.55e-17	5.55e-17	5.55e-17	0.0616355	0.00016345	0.000391522	3.73517e+14	1	1
FBgn0051851	Naa20B	N(alpha)-acetyltransferase 20 B	5.55e-17	5.55e-17	5.55e-17	7.68e-05	0.0617249	0.000382065	3.73476e+14	1	1
FBgn0262534	CG43088	-	5.55e-17	5.55e-17	5.55e-17	7.67e-05	0.0616627	0.000381675	3.73099e+14	1	1
FBgn0038239	CG14850	-	5.55e-17	5.55e-17	5.55e-17	0.0614269	0.000162893	0.00039019	3.72252e+14	1	1
FBgn0033499	CG12914	-	5.55e-17	5.55e-17	5.55e-17	7.6e-05	0.0610913	0.000378093	369641945945946	1	1
FBgn0029660	CG10801	-	5.55e-17	5.55e-17	5.55e-17	0.0609873	0.000161721	0.000387381	3.69588e+14	1	1
FBgn0030001	cyr	cypher	5.55e-17	5.55e-17	5.55e-17	7.09e-05	0.000147212	0.0612448	3.69147e+14	1	1
FBgn0032126	CG13113	-	5.55e-17	5.55e-17	5.55e-17	7.03e-05	0.000145992	0.0607537	366185963963964	1	1
FBgn0267582	lncRNA:CR45922	long non-coding RNA:CR45922	5.55e-17	5.55e-17	5.55e-17	0.0603188	0.000159938	0.000383109	3.65536e+14	1	1
FBgn0267290	lncRNA:CR45726	long non-coding RNA:CR45726	5.55e-17	5.55e-17	5.55e-17	0.0600053	0.000159102	0.000381107	3.63637e+14	1	1
FBgn0053508	ppk13	pickpocket 13	5.55e-17	5.55e-17	5.55e-17	6.78e-05	0.000140685	0.0586158	3.53299e+14	1	1
FBgn0026175	SkpC	SKP1-related C	5.55e-17	5.55e-17	5.55e-17	7.23e-05	0.0581305	0.000359535	3.51726e+14	1	1
FBgn0030846	CG12992	-	5.55e-17	5.55e-17	5.55e-17	0.0571796	0.000151566	0.000363056	3.46512e+14	1	1
FBgn0030536	CG11068	-	5.55e-17	5.55e-17	5.55e-17	0.0568113	0.000150584	0.000360703	3.4428e+14	1	1
FBgn0263647	CG43638	-	5.55e-17	5.55e-17	5.55e-17	6.55e-05	0.000135972	0.0567156	3.41844e+14	1	1
FBgn0029669	CG13021	-	5.55e-17	5.55e-17	5.55e-17	0.0563233	0.000149283	0.000357586	3.41322e+14	1	1
FBgn0038592	CG18599	-	5.55e-17	5.55e-17	5.55e-17	0.0559969	0.000148412	0.000355502	339343993993994	1	1
FBgn0266729	asRNA:CR45202	antisense RNA:CR45202	5.55e-17	5.55e-17	5.55e-17	6.46e-05	0.00013412	0.0559685	3.37341e+14	1	1
FBgn0034904	CG15800	-	5.55e-17	5.55e-17	5.55e-17	0.0556283	0.00014743	0.000353148	3.3711e+14	1	1
FBgn0035569	CG15876	-	5.55e-17	5.55e-17	5.55e-17	0.0555377	0.000147188	0.000352569	3.36561e+14	1	1
FBgn0264267	asRNA:CR43767	antisense RNA:CR43767	5.55e-17	5.55e-17	5.55e-17	0.0551192	0.000146072	0.000349897	3.34025e+14	1	1
FBgn0029727	CG6978	-	5.55e-17	5.55e-17	5.55e-17	0.0364801	0.0185808	0.0003432	3.32757e+14	1	1
FBgn0267268	lncRNA:CR45704	long non-coding RNA:CR45704	5.55e-17	5.55e-17	5.55e-17	6.34e-05	0.000131696	0.05499	3.31442e+14	1	1
FBgn0053290	CG33290	-	5.55e-17	5.55e-17	5.55e-17	6.77e-05	0.0544661	0.000336582	3.29552e+14	1	1
FBgn0053225	CG33225	-	5.55e-17	5.55e-17	5.55e-17	6.76e-05	0.0543675	0.000335965	3.28956e+14	1	1
FBgn0030911	lncRNA:CR15061	long non-coding RNA:CR15061	5.55e-17	5.55e-17	5.55e-17	6.69e-05	0.0538273	0.000332583	3.25687e+14	1	1
FBgn0287217	CR46447	-	5.55e-17	5.55e-17	5.55e-17	6.23e-05	0.000129331	0.054035	3.25685e+14	1	1
FBgn0035429	CG12017	-	5.55e-17	5.55e-17	5.55e-17	6.66e-05	0.0536186	0.000331276	3.24423e+14	1	1
FBgn0040859	lncRNA:CR32658	long non-coding RNA:CR32658	5.55e-17	5.55e-17	5.55e-17	6.18e-05	0.000128248	0.0535974	3.23048e+14	1	1
FBgn0039675	ppk21	pickpocket 21	5.55e-17	5.55e-17	5.55e-17	6.13e-05	0.0001273	0.0532143	3.20738e+14	1	1
FBgn0029827	CG6048	-	5.55e-17	5.55e-17	5.55e-17	0.0519522	0.00013763	0.000329674	3.14832e+14	1	1
FBgn0030438	CG15721	-	5.55e-17	5.55e-17	5.55e-17	6.44e-05	0.051893	0.000320475	3.13981e+14	1	1
FBgn0052945	CG32945	-	5.55e-17	5.55e-17	5.55e-17	0.0511333	0.000135448	0.000324446	3.09869e+14	1	1
FBgn0037124	CG14568	-	5.55e-17	5.55e-17	5.55e-17	0.0508175	0.000134606	0.00032243	3.07955e+14	1	1
FBgn0267299	lncRNA:CR45735	long non-coding RNA:CR45735	5.55e-17	5.55e-17	5.55e-17	0.0227023	0.000125768	0.028409	3.0773e+14	1	1
FBgn0261429	lncRNA:CR42646	long non-coding RNA:CR42646	5.55e-17	5.55e-17	5.55e-17	0.0506413	0.000134136	0.000321305	3.06887e+14	1	1
FBgn0038132	apn	apnoia	5.55e-17	5.55e-17	5.55e-17	5.82e-05	0.000120926	0.0506365	3.05199e+14	1	1
FBgn0029717	CG12684	-	5.55e-17	5.55e-17	5.55e-17	5.82e-05	0.000120877	0.0506167	3.0508e+14	1	1
FBgn0267603	lncRNA:CR45941	long non-coding RNA:CR45941	5.55e-17	5.55e-17	5.55e-17	6.24e-05	0.0502572	0.000310239	304083045045045	1	1
FBgn0263522	mir-4982	mir-4982 stem loop	5.55e-17	5.55e-17	5.55e-17	5.79e-05	0.000120133	0.0503156	3.03265e+14	1	1
FBgn0267039	lncRNA:CR45483	long non-coding RNA:CR45483	5.55e-17	5.55e-17	5.55e-17	6.22e-05	0.050121	0.000309387	3.03259e+14	1	1
FBgn0266326	lncRNA:CR44991	long non-coding RNA:CR44991	5.55e-17	5.55e-17	5.55e-17	0.0498997	0.00013216	0.000316571	3.02393e+14	1	1
FBgn0037419	Osi12	Osiris 12	5.55e-17	5.55e-17	5.55e-17	5.77e-05	0.000119742	0.0501573	302310930930931	1	1
FBgn0264793	lncRNA:CR44023	long non-coding RNA:CR44023	5.55e-17	5.55e-17	5.55e-17	5.84e-05	0.0222118	0.0279265	3.01482e+14	1	1
FBgn0267114	lncRNA:CR45554	long non-coding RNA:CR45554	5.55e-17	5.55e-17	5.55e-17	5.74e-05	0.000119131	0.04991	3.0082e+14	1	1
FBgn0037254	CG14651	-	5.55e-17	5.55e-17	5.55e-17	0.0104838	0.000120575	0.0394645	3.00714e+14	1	1
FBgn0036676	CG13028	-	5.55e-17	5.55e-17	5.55e-17	6.12e-05	0.0493226	0.000304393	2.98428e+14	1	1
FBgn0027949	msb1l	msb1l	5.55e-17	5.55e-17	5.55e-17	5.68e-05	0.000117948	0.0494307	2.9793e+14	1	1
FBgn0051407	CG31407	-	5.55e-17	5.55e-17	5.55e-17	5.66e-05	0.000117545	0.0492675	2.96947e+14	1	1
FBgn0050487	CG30487	-	5.55e-17	5.55e-17	5.55e-17	0.04894	0.000129603	0.000310445	2.96577e+14	1	1
FBgn0029639	CG14419	-	5.55e-17	5.55e-17	5.55e-17	6.07e-05	0.0489348	0.000301967	2.96081e+14	1	1
FBgn0265315	lncRNA:CR44288	long non-coding RNA:CR44288	5.55e-17	5.55e-17	5.55e-17	5.57e-05	0.000115664	0.0485057	2.92355e+14	1	1
FBgn0040352	CG14416	-	5.55e-17	5.55e-17	5.55e-17	5.57e-05	0.000115618	0.048487	2.92242e+14	1	1
FBgn0052037	CG32037	-	5.55e-17	5.55e-17	5.55e-17	5.55e-05	0.000115241	0.048334	291319921921922	1	1
FBgn0263999	CG43742	-	5.55e-17	5.55e-17	5.55e-17	5.79e-05	0.0466944	0.000287959	2.82524e+14	1	1
FBgn0033271	CG8708	-	5.55e-17	5.55e-17	5.55e-17	0.0463018	0.000122574	0.000293609	2.80588e+14	1	1
FBgn0267270	lncRNA:CR45706	long non-coding RNA:CR45706	5.55e-17	5.55e-17	5.55e-17	0.0460796	0.000121982	0.000292191	2.79242e+14	1	1
FBgn0034957	Rsph4a	Radial spoke head protein 4a	5.55e-17	5.55e-17	5.55e-17	0.0459736	0.0001217	0.000291515	2.78599e+14	1	1
FBgn0267965	lncRNA:CR46245	long non-coding RNA:CR46245	5.55e-17	5.55e-17	5.55e-17	5.29e-05	0.000109743	0.0461043	2.7788e+14	1	1
FBgn0265414	lncRNA:CR44326	long non-coding RNA:CR44326	5.55e-17	5.55e-17	5.55e-17	5.68e-05	0.0458162	0.00028247	2.7721e+14	1	1
FBgn0267675	lncRNA:CR46011	long non-coding RNA:CR46011	5.55e-17	5.55e-17	5.55e-17	5.64e-05	0.0454759	0.000280344	2.75151e+14	1	1
FBgn0265585	lncRNA:CR44412	long non-coding RNA:CR44412	5.55e-17	5.55e-17	5.55e-17	0.0453875	0.000120139	0.000287776	2.75048e+14	1	1
FBgn0033963	CG12857	-	5.55e-17	5.55e-17	5.55e-17	5.63e-05	0.0453979	0.000279856	2.74679e+14	1	1
FBgn0031323	CG5139	-	5.55e-17	5.55e-17	5.55e-17	5.59e-05	0.0451398	0.000278243	2.73117e+14	1	1
FBgn0030385	Ir11a	Ionotropic receptor 11a	5.55e-17	5.55e-17	5.55e-17	5.18e-05	0.000107584	0.0452281	2.72597e+14	1	1
FBgn0260399	gwl	greatwall	5.55e-17	5.55e-17	5.55e-17	0.0447708	0.000118496	0.000283841	2.7131e+14	1	1
FBgn0036323	CG14118	-	5.55e-17	5.55e-17	5.55e-17	5.52e-05	0.0445371	0.000274478	2.6947e+14	1	1
FBgn0267786	lncRNA:CR46117	long non-coding RNA:CR46117	5.55e-17	5.55e-17	5.55e-17	0.0444446	0.000117628	0.00028176	2.69333e+14	1	1
FBgn0263988	Dic61B	Dynein intermediate chain at 61B	5.55e-17	5.55e-17	5.55e-17	0.0443121	0.000117275	0.000280915	2.6853e+14	1	1
FBgn0037408	NPFR	Neuropeptide F receptor	5.55e-17	5.55e-17	5.55e-17	0.0442213	0.000117033	0.000280336	2.6798e+14	1	1
FBgn0266868	lncRNA:CR45329	long non-coding RNA:CR45329	5.55e-17	5.55e-17	5.55e-17	5.47e-05	0.0441102	0.000271811	2.66887e+14	1	1
FBgn0031765	CG9109	-	5.55e-17	5.55e-17	5.55e-17	5.46e-05	0.0441028	0.000271765	2.66842e+14	1	1
FBgn0051867	CG31867	-	5.55e-17	5.55e-17	5.55e-17	5.42e-05	0.0437516	0.000269571	264716954954955	1	1
FBgn0030824	CG5070	-	5.55e-17	5.55e-17	5.55e-17	5.36e-05	0.0432981	0.000266739	2.61973e+14	1	1
FBgn0036016	CG3306	-	5.55e-17	5.55e-17	5.55e-17	4.97e-05	0.000103112	0.043411	2.61645e+14	1	1
FBgn0264371	lncRNA:CR43823	long non-coding RNA:CR43823	5.55e-17	5.55e-17	5.55e-17	5.34e-05	0.0430929	0.000265457	2.60731e+14	1	1
FBgn0265578	CG44405	-	5.55e-17	5.55e-17	5.55e-17	5.02e-05	0.01928	0.0240049	2.60271e+14	1	1
FBgn0031164	CG1724	-	5.55e-17	5.55e-17	5.55e-17	0.0428725	0.000113441	0.000271732	2.59806e+14	1	1
FBgn0033041	Or42a	Odorant receptor 42a	5.55e-17	5.55e-17	5.55e-17	0.0425442	0.000112567	0.000269638	2.57816e+14	1	1
FBgn0000140	asp	abnormal spindle	5.55e-17	5.55e-17	5.55e-17	4.86e-05	0.000100828	0.0424823	2.56047e+14	1	1
FBgn0259230	lectin-22C	lectin-22C	5.55e-17	5.55e-17	5.55e-17	5.24e-05	0.0422826	0.000260398	2.55828e+14	1	1
FBgn0029864	CG15894	-	5.55e-17	5.55e-17	5.55e-17	4.96e-05	0.0238216	0.0185501	2.54782e+14	1	1
FBgn0028963	Or49b	Odorant receptor 49b	5.55e-17	5.55e-17	5.55e-17	5.2e-05	0.0419607	0.000258388	2.53881e+14	1	1
FBgn0004618	gl	glass	5.55e-17	5.55e-17	5.55e-17	0.0418304	0.000110666	0.000265085	2.5349e+14	1	1
FBgn0035553	CG13722	-	5.55e-17	5.55e-17	5.55e-17	0.0414785	0.00010973	0.000262842	2.51358e+14	1	1
FBgn0040250	Ugt304A1	UDP-glycosyltransferase family 304 member A1	5.55e-17	5.55e-17	5.55e-17	0.0410706	0.000108644	0.00026024	2.48886e+14	1	1
FBgn0266810	asRNA:CR45272	antisense RNA:CR45272	5.55e-17	5.55e-17	5.55e-17	0.0302877	0.0105313	0.000254439	2.46687e+14	1	1
FBgn0036670	CG13029	-	5.55e-17	5.55e-17	5.55e-17	4.65e-05	9.65e-05	0.0407321	2.45496e+14	1	1
FBgn0267442	lncRNA:CR45792	long non-coding RNA:CR45792	5.55e-17	5.55e-17	5.55e-17	0.0404494	0.00010699	0.000256279	2.45121e+14	1	1
FBgn0264841	asRNA:CR44049	antisense RNA:CR44049	5.55e-17	5.55e-17	5.55e-17	0.0402516	0.000106463	0.000255018	2.43922e+14	1	1
FBgn0053537	tRNA:Asn-GTT-1-9	transfer RNA:Asparagine-GTT 1-9	5.55e-17	5.55e-17	5.55e-17	4.92e-05	0.0397379	0.000244515	2.4043e+14	1	1
FBgn0263382	lncRNA:CR43434	long non-coding RNA:CR43434	5.55e-17	5.55e-17	5.55e-17	4.48e-05	9.3e-05	0.0393048	2.36893e+14	1	1
FBgn0267464	asRNA:CR45814	antisense RNA:CR45814	5.55e-17	5.55e-17	5.55e-17	0.038956	0.000103015	0.000246758	2.36071e+14	1	1
FBgn0040232	cmet	CENP-meta	5.55e-17	5.55e-17	5.55e-17	4.37e-05	9.08e-05	0.0383898	2.31377e+14	1	1
FBgn0038727	CG7432	-	5.55e-17	5.55e-17	5.55e-17	4.36e-05	9.05e-05	0.0382934	2.30796e+14	1	1
FBgn0036443	CG13471	-	5.55e-17	5.55e-17	5.55e-17	4.7e-05	0.038009	0.000233732	2.29969e+14	1	1
FBgn0032654	CG15147	-	5.55e-17	5.55e-17	5.55e-17	4.33e-05	8.99e-05	0.0380362	2.29246e+14	1	1
FBgn0036102	CG12523	-	5.55e-17	5.55e-17	5.55e-17	4.27e-05	8.87e-05	0.037524	2.26159e+14	1	1
FBgn0085362	Vml	Vitelline membrane-like	5.55e-17	5.55e-17	5.55e-17	4.61e-05	0.0372922	0.000229262	2.25631e+14	1	1
FBgn0265718	lncRNA:CR44525	long non-coding RNA:CR44525	5.55e-17	5.55e-17	5.55e-17	4.25e-05	8.83e-05	0.0373565	2.25149e+14	1	1
FBgn0034507	CG11192	-	5.55e-17	5.55e-17	5.55e-17	0.0366826	9.7e-05	0.000232267	2.22294e+14	1	1
FBgn0038217	CG14840	-	5.55e-17	5.55e-17	5.55e-17	4.52e-05	0.0365818	0.000224834	2.21332e+14	1	1
FBgn0036437	CG5048	-	5.55e-17	5.55e-17	5.55e-17	0.0360335	9.52e-05	0.000228131	2.18359e+14	1	1
FBgn0003374	Sgs4	Salivary gland secretion 4	5.55e-17	5.55e-17	5.55e-17	0.0359814	9.51e-05	0.000227799	2.18044e+14	1	1
FBgn0262028	lncRNA:CR42839	long non-coding RNA:CR42839	5.55e-17	5.55e-17	5.55e-17	0.035763	9.45e-05	0.000226407	2.1672e+14	1	1
FBgn0032462	CG16800	-	5.55e-17	5.55e-17	5.55e-17	4.42e-05	0.0357416	0.000219598	2.16249e+14	1	1
FBgn0030898	Andorra	Andorra	5.55e-17	5.55e-17	5.55e-17	0.035664	9.43e-05	0.000225776	2.1612e+14	1	1
FBgn0017424	asRNA:CR11538	antisense RNA:CR11538	5.55e-17	5.55e-17	5.55e-17	4.03e-05	8.36e-05	0.0354539	2.1368e+14	1	1
FBgn0038685	CG14282	-	5.55e-17	5.55e-17	5.55e-17	0.0351995	9.3e-05	0.000222817	2.13305e+14	1	1
FBgn0030913	CG6123	-	5.55e-17	5.55e-17	5.55e-17	4.31e-05	0.0348814	0.000214239	2.11043e+14	1	1
FBgn0036138	CG14143	-	5.55e-17	5.55e-17	5.55e-17	4.3e-05	0.0347905	0.000213673	2.10494e+14	1	1
FBgn0025644	CG14424	-	5.55e-17	5.55e-17	5.55e-17	0.0346023	9.14e-05	0.000219012	209686012012012	1	1
FBgn0086062	snoRNA:Me28S-C788b	-	5.55e-17	5.55e-17	5.55e-17	3.94e-05	8.17e-05	0.0346759	208990984984985	1	1
FBgn0266568	lncRNA:yar	yellow-achaete intergenic RNA	5.55e-17	5.55e-17	5.55e-17	0.0338788	8.95e-05	0.000214403	2.05302e+14	1	1
FBgn0031201	CG12446	-	5.55e-17	5.55e-17	5.55e-17	3.85e-05	8e-05	0.033993	2.04874e+14	1	1
FBgn0029679	CG2901	-	5.55e-17	5.55e-17	5.55e-17	3.8e-05	7.88e-05	0.0334956	2.01876e+14	1	1
FBgn0024984	CG3457	-	5.55e-17	5.55e-17	5.55e-17	0.0329144	8.69e-05	0.00020826	1.99457e+14	1	1
FBgn0028668	Vha16-2	Vacuolar H[+] ATPase 16kD subunit 2	5.55e-17	5.55e-17	5.55e-17	3.7e-05	7.69e-05	0.0327073	1.97124e+14	1	1
FBgn0004143	nullo	nullo	5.55e-17	5.55e-17	5.55e-17	0.0325284	8.59e-05	0.000205802	1.97118e+14	1	1
FBgn0014466	Cp7Fc	Chorion protein c at 7F	5.55e-17	5.55e-17	5.55e-17	4.02e-05	0.0325643	0.000199812	1.97023e+14	1	1
FBgn0263648	lncRNA:CR43639	long non-coding RNA:CR43639	5.55e-17	5.55e-17	5.55e-17	0.0320851	8.47e-05	0.000202979	1.94431e+14	1	1
FBgn0038163	CG10841	-	5.55e-17	5.55e-17	5.55e-17	3.96e-05	0.0320804	0.0001968	1.94095e+14	1	1
FBgn0019660	lncRNA:roX2	long non-coding RNA on the X 2	5.55e-17	5.55e-17	5.55e-17	3.62e-05	7.53e-05	0.0320331	1.93061e+14	1	1
FBgn0032473	kmg	kumgang	5.55e-17	5.55e-17	5.55e-17	3.8e-05	0.0307964	0.000188812	1.86326e+14	1	1
FBgn0267716	asRNA:CR46049	antisense RNA:CR46049	5.55e-17	5.55e-17	5.55e-17	3.44e-05	7.14e-05	0.0304411	183464990990991	1	1
FBgn0267474	lncRNA:CR45824	long non-coding RNA:CR45824	5.55e-17	5.55e-17	5.55e-17	3.73e-05	0.0302723	0.000185554	1.83154e+14	1	1
FBgn0053340	CG33340	-	5.55e-17	5.55e-17	5.55e-17	0.0301901	7.97e-05	0.000190913	1.82947e+14	1	1
FBgn0259986	nab	nab	5.55e-17	5.55e-17	5.55e-17	3.68e-05	0.0298863	0.000183153	1.80818e+14	1	1
FBgn0261529	ms(2)34Fe	male sterile (2) 34Fe	5.55e-17	5.55e-17	5.55e-17	3.63e-05	0.0294761	0.000180603	1.78336e+14	1	1
FBgn0263109	CG43366	-	5.55e-17	5.55e-17	5.55e-17	3.3e-05	6.84e-05	0.029221	1.76111e+14	1	1
FBgn0050177	CG30177	-	5.55e-17	5.55e-17	5.55e-17	3.29e-05	6.83e-05	0.0291606	1.75747e+14	1	1
FBgn0035607	CG4835	-	5.55e-17	5.55e-17	5.55e-17	3.57e-05	0.0289999	0.000177644	1.75455e+14	1	1
FBgn0243486	rdo	reduced ocelli	5.55e-17	5.55e-17	5.55e-17	0.0282564	7.46e-05	0.000178606	171228972972973	1	1
FBgn0000411	D	Dichaete	5.55e-17	5.55e-17	5.55e-17	0.0124395	6.81e-05	0.0156485	1.69106e+14	1	1
FBgn0267156	lncRNA:CR45596	long non-coding RNA:CR45596	5.55e-17	5.55e-17	5.55e-17	3.15e-05	6.54e-05	0.0279958	1.68725e+14	1	1
FBgn0031518	CG3277	-	5.55e-17	5.55e-17	5.55e-17	0.0277075	7.31e-05	0.000175113	1.67902e+14	1	1
FBgn0050365	spaw	spacewatch	5.55e-17	5.55e-17	5.55e-17	3.34e-05	0.0271045	0.00016587	1.63987e+14	1	1
FBgn0038266	CG3610	-	5.55e-17	5.55e-17	5.55e-17	3.05e-05	6.33e-05	0.0270996	1.63324e+14	1	1
FBgn0038140	PK2-R1	Pyrokinin 2 receptor 1	5.55e-17	5.55e-17	5.55e-17	3.31e-05	0.0268656	0.000164387	1.62541e+14	1	1
FBgn0028513	CG9254	-	5.55e-17	5.55e-17	5.55e-17	3.03e-05	6.28e-05	0.0269202	1.62242e+14	1	1
FBgn0032965	CG11629	-	5.55e-17	5.55e-17	5.55e-17	3.01e-05	6.25e-05	0.0267879	1.61444e+14	1	1
FBgn0053927	CG33927	-	5.55e-17	5.55e-17	5.55e-17	3.01e-05	6.25e-05	0.0267856	1.61431e+14	1	1
FBgn0036410	CG8100	-	5.55e-17	5.55e-17	5.55e-17	3.27e-05	0.0265785	0.000162604	1.60804e+14	1	1
FBgn0001254	ImpE2	Ecdysone-inducible gene E2	5.55e-17	5.55e-17	5.55e-17	2.98e-05	6.19e-05	0.0265557	1.60045e+14	1	1
FBgn0034502	CG13871	-	5.55e-17	5.55e-17	5.55e-17	2.97e-05	6.16e-05	0.0264211	1.59234e+14	1	1
FBgn0031134	CG1314	-	5.55e-17	5.55e-17	5.55e-17	3.23e-05	0.0262452	0.000160536	1.58787e+14	1	1
FBgn0052058	Ir67c	Ionotropic receptor 67c	5.55e-17	5.55e-17	5.55e-17	2.96e-05	6.14e-05	0.0263471	1.58787e+14	1	1
FBgn0031747	CG9021	-	5.55e-17	5.55e-17	5.55e-17	0.0258917	6.83e-05	0.000163562	1.56898e+14	1	1
FBgn0266824	lncRNA:CR45286	long non-coding RNA:CR45286	5.55e-17	5.55e-17	5.55e-17	3.13e-05	0.0254957	0.000155884	1.54251e+14	1	1
FBgn0283440	solo	sisters on the loose	5.55e-17	5.55e-17	5.55e-17	2.85e-05	5.93e-05	0.0254433	1.5334e+14	1	1
FBgn0267098	asRNA:CR45538	antisense RNA:CR45538	5.55e-17	5.55e-17	5.55e-17	2.85e-05	5.92e-05	0.0254141	1.53164e+14	1	1
FBgn0038445	CG14891	-	5.55e-17	5.55e-17	5.55e-17	2.85e-05	5.91e-05	0.0253961	1.53055e+14	1	1
FBgn0053128	CG33128	-	5.55e-17	5.55e-17	5.55e-17	0.0251068	6.62e-05	0.000158571	1.52142e+14	1	1
FBgn0051424	Ir94b	Ionotropic receptor 94b	5.55e-17	5.55e-17	5.55e-17	2.83e-05	5.87e-05	0.0252017	1.51884e+14	1	1
FBgn0028531	CG15286	-	5.55e-17	5.55e-17	5.55e-17	2.81e-05	5.82e-05	0.0250264	1.50827e+14	1	1
FBgn0036619	Cpr72Ec	Cuticular protein 72Ec	5.55e-17	5.55e-17	5.55e-17	0.0247365	6.52e-05	0.000156216	1.49897e+14	1	1
FBgn0051646	DIP-theta	Dpr-interacting protein theta	5.55e-17	5.55e-17	5.55e-17	0.0245145	6.46e-05	0.000154804	1.48552e+14	1	1
FBgn0054027	CG34027	-	5.55e-17	5.55e-17	5.55e-17	2.95e-05	0.0240366	0.000146836	1.45423e+14	1	1
FBgn0265302	asRNA:CR44275	antisense RNA:CR44275	5.55e-17	5.55e-17	5.55e-17	2.95e-05	0.0240114	0.000146679	1.45271e+14	1	1
FBgn0038505	CG17283	-	5.55e-17	5.55e-17	5.55e-17	0.0229006	6.03e-05	0.000144545	1.38771e+14	1	1
FBgn0039782	CG15539	-	5.55e-17	5.55e-17	5.55e-17	0.0224778	5.92e-05	0.000141859	1.3621e+14	1	1
FBgn0050391	CG30391	-	5.55e-17	5.55e-17	5.55e-17	0.0223458	5.89e-05	0.000141019	1.3541e+14	1	1
FBgn0264376	lncRNA:CR43828	long non-coding RNA:CR43828	5.55e-17	5.55e-17	5.55e-17	2.48e-05	5.15e-05	0.0222311	1.33978e+14	1	1
FBgn0270925	CG4836	-	5.55e-17	5.55e-17	5.55e-17	2.48e-05	5.14e-05	0.0221874	1.33716e+14	1	1
FBgn0267462	asRNA:CR45812	antisense RNA:CR45812	5.55e-17	5.55e-17	5.55e-17	2.68e-05	0.0218325	0.000133181	1.32087e+14	1	1
FBgn0034990	CG11406	-	5.55e-17	5.55e-17	5.55e-17	0.0217649	5.73e-05	0.000137329	1.31889e+14	1	1
FBgn0015946	grim	grim	5.55e-17	5.55e-17	5.55e-17	2.64e-05	0.0215394	0.000131366	1.30313e+14	1	1
FBgn0264005	Hmx	H6-like-homeobox	5.55e-17	5.55e-17	5.55e-17	2.63e-05	0.0214837	0.000131021	1.29976e+14	1	1
FBgn0003057	CG10598	-	5.55e-17	5.55e-17	5.55e-17	2.62e-05	0.0213912	0.000130448	1.29416e+14	1	1
FBgn0031235	CG13693	-	5.55e-17	5.55e-17	5.55e-17	0.0210924	5.55e-05	0.000133057	1.27814e+14	1	1
FBgn0039332	alrm	astrocytic leucine-rich repeat molecule	5.55e-17	5.55e-17	5.55e-17	0.0208712	5.5e-05	0.000131652	1.26474e+14	1	1
FBgn0035857	CG8006	-	5.55e-17	5.55e-17	5.55e-17	0.0206807	5.45e-05	0.000130442	1.25319e+14	1	1
FBgn0038934	Gld2	GLD2 poly(A) polymerase	5.55e-17	5.55e-17	5.55e-17	0.0134188	0.00717291	0.000127098	124436996996997	1	1
FBgn0262000	CG42818	-	5.55e-17	5.55e-17	5.55e-17	0.0202064	5.32e-05	0.00012743	1.22445e+14	1	1
FBgn0030889	CG15373	-	5.55e-17	5.55e-17	5.55e-17	0.0200661	5.28e-05	0.000126538	1.21594e+14	1	1
FBgn0086673	CG13272	-	5.55e-17	5.55e-17	5.55e-17	2.38e-05	0.0194647	0.000118532	1.1776e+14	1	1
FBgn0036310	CG10969	-	5.55e-17	5.55e-17	5.55e-17	2.14e-05	4.45e-05	0.0192929	1.16269e+14	1	1
FBgn0050409	CR30409	-	5.55e-17	5.55e-17	5.55e-17	0.019149	5.04e-05	0.000120716	1.16037e+14	1	1
FBgn0266249	lncRNA:CR44944	long non-coding RNA:CR44944	5.55e-17	5.55e-17	5.55e-17	2.34e-05	0.0191444	0.000116552	1.15822e+14	1	1
FBgn0264000	GluRIB	Glutamate receptor IB	5.55e-17	5.55e-17	5.55e-17	2.13e-05	4.42e-05	0.019176	1.15565e+14	1	1
FBgn0050158	CG30158	-	5.55e-17	5.55e-17	5.55e-17	0.018819	4.95e-05	0.000118621	1.14037e+14	1	1
FBgn0034272	Ir54a	Ionotropic receptor 54a	5.55e-17	5.55e-17	5.55e-17	2.29e-05	0.0187306	0.000113996	1.13318e+14	1	1
FBgn0038165	Task6	TWIK-related acid-sensitive K[+] channel 6	5.55e-17	5.55e-17	5.55e-17	2.07e-05	4.29e-05	0.0186471	1.12376e+14	1	1
FBgn0266400	lncRNA:CR45040	long non-coding RNA:CR45040	5.55e-17	5.55e-17	5.55e-17	2.25e-05	0.018361	0.000111712	1.11082e+14	1	1
FBgn0266251	lncRNA:CR44946	long non-coding RNA:CR44946	5.55e-17	5.55e-17	5.55e-17	0.0182829	4.81e-05	0.000115218	1.10788e+14	1	1
FBgn0259145	CG42260	-	5.55e-17	5.55e-17	5.55e-17	2.22e-05	0.018117	0.000110205	1.09606e+14	1	1
FBgn0010109	dpn	deadpan	5.55e-17	5.55e-17	5.55e-17	0.0178595	4.7e-05	0.000112532	1.08223e+14	1	1
FBgn0003382	sha	shavenoid	5.55e-17	5.55e-17	5.55e-17	0.0177605	4.67e-05	0.000111903	1.07622e+14	1	1
FBgn0029970	Nek2	Nek2	5.55e-17	5.55e-17	5.55e-17	1.97e-05	4.1e-05	0.0178469	1.07553e+14	1	1
FBgn0033865	CG6220	-	5.55e-17	5.55e-17	5.55e-17	2.14e-05	0.0175212	0.000106527	1.06001e+14	1	1
FBgn0028644	beat-Ic	beaten path Ic	5.55e-17	5.55e-17	5.55e-17	1.96e-05	0.0075767	0.00976544	1.04275e+14	1	1
FBgn0267570	lncRNA:CR45910	long non-coding RNA:CR45910	5.55e-17	5.55e-17	5.55e-17	1.89e-05	3.92e-05	0.0170808	1.02936e+14	1	1
FBgn0030376	CG2750	-	5.55e-17	5.55e-17	5.55e-17	1.75e-05	3.64e-05	0.0159298	9.59982e+13	1	1
FBgn0053017	CG33017	-	5.55e-17	5.55e-17	5.55e-17	1.75e-05	3.63e-05	0.0158658	9.56134e+13	1	1
FBgn0037837	CG14693	-	5.55e-17	5.55e-17	5.55e-17	0.0153173	4.02e-05	9.64e-05	9.28159e+13	1	1
FBgn0035800	CG7716	-	5.55e-17	5.55e-17	5.55e-17	0.0148218	3.89e-05	9.33e-05	8.98139e+13	1	1
FBgn0030181	CG12645	-	5.55e-17	5.55e-17	5.55e-17	0.0146678	3.85e-05	9.23e-05	8.88806e+13	1	1
FBgn0036329	CG11262	-	5.55e-17	5.55e-17	5.55e-17	0.0146678	3.85e-05	9.23e-05	8.88806e+13	1	1
FBgn0264301	CG43779	-	5.55e-17	5.55e-17	5.55e-17	1.79e-05	0.0146782	8.9e-05	8.87992e+13	1	1
FBgn0043865	SA-2	Stromalin-2	5.55e-17	5.55e-17	5.55e-17	1.56e-05	3.24e-05	0.0142439	8.58374e+13	1	1
FBgn0032414	CG17211	-	5.55e-17	5.55e-17	5.55e-17	0.0139336	3.66e-05	8.76e-05	8.44314e+13	1	1
FBgn0032677	CG5790	-	5.55e-17	5.55e-17	5.55e-17	0.0137508	3.61e-05	8.65e-05	8.33238e+13	1	1
FBgn0031785	CG13991	-	5.55e-17	5.55e-17	5.55e-17	0.00625749	0.00672715	7.93e-05	7.84621e+13	1	1
FBgn0034156	CG5348	-	5.55e-17	5.55e-17	5.55e-17	1.54e-05	0.0126641	7.66e-05	7.6613e+13	1	1
FBgn0052107	CG32107	-	5.55e-17	5.55e-17	5.55e-17	1.36e-05	2.82e-05	0.0124676	7.51315e+13	1	1
FBgn0266887	lncRNA:CR45348	long non-coding RNA:CR45348	5.55e-17	5.55e-17	5.55e-17	1.32e-05	2.75e-05	0.0121574	7.32617e+13	1	1
FBgn0286925	CR46422	-	5.55e-17	5.55e-17	5.55e-17	1.31e-05	2.72e-05	0.0120512	7.26217e+13	1	1
FBgn0052270	CG32270	-	5.55e-17	5.55e-17	5.55e-17	1.26e-05	2.62e-05	0.0116008	6.99073e+13	1	1
FBgn0063298	asRNA:CR31429	antisense RNA:CR31429	5.55e-17	5.55e-17	5.55e-17	1.37e-05	0.0112534	6.8e-05	6.80789e+13	1	1
FBgn0267571	lncRNA:CR45911	long non-coding RNA:CR45911	5.55e-17	5.55e-17	5.55e-17	0.0107626	2.82e-05	6.76e-05	6.52155e+13	1	1
FBgn0030221	Rab9Db	Rab at 9Db	5.55e-17	5.55e-17	5.55e-17	1.31e-05	0.0107609	6.49e-05	6.50987e+13	1	1
FBgn0052671	Rab9Fa	Rab at 9Fa	5.55e-17	5.55e-17	5.55e-17	1.31e-05	0.0107609	6.49e-05	6.50987e+13	1	1
FBgn0067052	Rab9D	Rab at 9D	5.55e-17	5.55e-17	5.55e-17	1.27e-05	0.0104541	6.31e-05	6.32425e+13	1	1
FBgn0262447	mir-14	mir-14 stem loop	5.55e-17	5.55e-17	5.55e-17	0.00602566	0.00240592	0.00205305	6.29707e+13	1	1
FBgn0031733	CG14006	-	5.55e-17	5.55e-17	5.55e-17	0.0103565	2.71e-05	6.5e-05	6.27545e+13	1	1
FBgn0032503	CG16825	-	5.55e-17	5.55e-17	5.55e-17	0.00215877	0.00820646	6.26e-05	6.26296e+13	1	1
FBgn0266231	lncRNA:CR44926	long non-coding RNA:CR44926	5.55e-17	5.55e-17	5.55e-17	0.0102728	2.69e-05	6.45e-05	6.22472e+13	1	1
FBgn0264081	CG43750	-	5.55e-17	5.55e-17	5.55e-17	1.11e-05	2.31e-05	0.010303	6.20853e+13	1	1
FBgn0011582	Dop1R1	Dopamine 1-like receptor 1	5.55e-17	5.55e-17	5.55e-17	0.00989603	2.59e-05	6.21e-05	5.99641e+13	1	1
FBgn0259150	OtopLc	Otopetrin-like c	5.55e-17	5.55e-17	5.55e-17	1.12e-05	0.00921248	5.55e-05	5.57308e+13	1	1
FBgn0262972	lncRNA:cherub	cherub	5.55e-17	5.55e-17	5.55e-17	0.00870463	2.28e-05	5.46e-05	5.27449e+13	1	1
FBgn0031279	CG3544	-	5.55e-17	5.55e-17	5.55e-17	0.00827706	2.17e-05	5.19e-05	5.01541e+13	1	1
FBgn0032151	nAChRalpha6	nicotinic Acetylcholine Receptor alpha6	5.55e-17	5.55e-17	5.55e-17	6.99e-06	1.45e-05	0.00658669	3.96888e+13	1	1
FBgn0261804	CG42750	-	5.55e-17	5.55e-17	5.55e-17	0.00530546	1.38e-05	3.31e-05	3.21463e+13	1	1
FBgn0038630	CG14305	-	5.55e-17	5.55e-17	5.55e-17	6.03e-06	0.00503462	3e-05	3.04543e+13	1	1
FBgn0030540	CG11581	-	5.55e-17	5.55e-17	5.55e-17	5.93e-06	0.00494976	2.95e-05	2.99411e+13	1	1
FBgn0035124	ttm2	tiny tim 2	5.55e-17	5.55e-17	5.55e-17	3.21e-06	0.00270325	1.59e-05	1.63505e+13	1	1
FBgn0266809	asRNA:CR45271	antisense RNA:CR45271	5.55e-17	5.55e-17	5.55e-17	0.00247241	6.41e-06	1.54e-05	1.49803e+13	1	1
FBgn0033708	CG8850	-	5.55e-17	5.55e-17	5.55e-17	0.00170697	4.41e-06	1.06e-05	1.03422e+13	1	1
FBgn0262404	mir-996	mir-996 stem loop	5.55e-17	5.55e-17	5.55e-17	0.000760801	1.95e-06	4.68e-06	4.6092e+12	1	1
FBgn0266795	asRNA:CR45257	antisense RNA:CR45257	5.55e-17	5.55e-17	5.55e-17	0.000145754	3.69e-07	8.85e-07	8.82931e+11	1	1
FBgn0031721	CG14017	-	5.55e-17	5.55e-17	5.55e-17	9.94e-08	8.89e-05	4.95e-07	5.37504e+11	1	1
FBgn0263531	mir-4955	mir-4955 stem loop	5.55e-17	5.55e-17	5.55e-17	1.09e-05	2.72e-08	6.51e-08	6.60198e+10	1	1
FBgn0013695	mt:tRNA:His-GTG	mitochondrial transfer RNA:Histidine-GTG	8e-05	7.98e-05	4.47e-05	0.436012	0.325347	1.22535	9714.94	0.500028	1
FBgn0038658	CG14292	-	0.114868	0	0	63.4901	0.452376	1.81123	572.428	2.58e-05	0.012528
FBgn0261848	CG42780	-	0.0497823	0	0	24.9135	0.0566205	0.196579	505.537	0.00136408	0.279465
FBgn0266201	asRNA:CR44896	antisense RNA:CR44896	7.79e-05	5.41e-05	0.000162321	8.94e-05	0.0370549	0.0246304	209.889	1	1
FBgn0030999	Mur18B	Mucin related 18B	0.467864	0.0478551	0.155553	105.342	0.519043	1.20418	159.496	7.98e-05	0.0346918
FBgn0052656	Muc11A	Mucin 11A	0.000288193	0.0170486	0.0333175	3.33654	0.0290345	2.00843	106.092	0.0625353	1
FBgn0259710	CG42364	-	0.000169287	0	0.000129156	0.0279344	7.37e-05	0.000176557	94.439	1	1
FBgn0039452	CG14245	-	0.063451	0.10113	0	13.9211	0.0929485	1.4036	93.6783	0.00186361	0.33217
FBgn0032913	CG9259	-	0.0726347	0	0	6.18821	0.225045	0.126374	90.0345	0.043472	1
FBgn0262900	CG43255	-	0.159598	0	0.0356968	16.9558	0.0404934	0.097347	87.5274	0.00387609	0.566291
FBgn0063499	GstE10	Glutathione S transferase E10	0.0360152	0	0	1.79449	0.00780796	1.25518	84.894	0.250042	1
FBgn0250757	CG42235	-	0.0291574	0	0	2.24203	0.00592892	0.0142092	77.5848	0.500028	1
FBgn0265267	CG18258	-	0.0539401	0	0	3.42954	0.0544644	0.021822	64.9948	0.250042	1
FBgn0263516	mir-4958	mir-4958 stem loop	0.00115551	0.000842965	0.0010562	0.000278716	0.000549285	0.185561	61.0174	1	1
FBgn0035933	CG13309	-	0.0010073	0	0.19515	10.92	0.0280018	0.473858	58.228	0.00857304	0.89119
FBgn0039872	salt	salty dog	0.104249	0.0126187	0	6.58586	0.052265	0.0407035	57.1488	0.0304454	1
FBgn0034225	veil	veil	2.05e-05	0.00302711	0	0.000189323	0.0177004	0.141733	52.3763	1	1
FBgn0086072	snoRNA:Or-CD11a	-	0.000137889	0.0172021	0	0.00110116	0.556822	0.335949	51.5497	1	1
FBgn0283555	mir-9373	mir-9373 stem loop	1.77e-05	0.000314736	0	0.0164444	5.08e-05	0.000103595	49.9308	1	1
FBgn0085313	CG34284	-	0.00042507	0	0.0808685	3.42922	0.00899281	0.0215581	42.559	0.250042	1
FBgn0039787	CG9702	-	0.0511669	0	0	1.76132	0.00533318	0.287418	40.1446	0.500028	1
FBgn0264253	Send2	Spermathecal endopeptidase 2	0.0986345	0	0.00720886	3.87959	0.0101412	0.0243136	36.9796	0.125042	1
FBgn0264077	Cnx14D	Calnexin 14D	0.008423	0.0169881	0.00788011	0.439356	0.457316	0.218481	33.4969	1	1
FBgn0267202	lncRNA:CR45642	long non-coding RNA:CR45642	0.0131075	0	0	0.11859	0.00105527	0.296961	31.7837	1	1
FBgn0034031	CG12963	-	0.0155327	0	0	0.414831	0.0012188	0.0499461	30.0009	1	1
FBgn0264836	CG44044	-	0.000690953	0	0.00310881	0.102121	0.000271561	0.000650495	27.1184	1	1
FBgn0052568	CG32568	-	0.115383	0.0871611	0.0840475	2.24641	2.94012	2.49043	26.7872	0.00782486	0.840844
FBgn0039313	CG11892	-	0.356077	0	0.0719218	10.6227	0.254508	0.239654	25.9741	0.00785405	0.840844
FBgn0261616	CG42705	-	2.44344	0	0	62.5556	0.114895	0.278069	25.7622	0.0023794	0.39636
FBgn0033497	CG12912	-	0.000122462	0.000644327	0	2.34e-05	0.0191319	0.000116475	25.133	1	1
FBgn0260874	Ir76a	Ionotropic receptor 76a	0.0395997	0	0	0.498334	0.472325	0.00612388	24.6664	1	1
FBgn0267151	lncRNA:CR45591	long non-coding RNA:CR45591	0.000173942	0	0.0324007	0.209379	0.392312	0.139202	22.7444	1	1
FBgn0086659	snoRNA:Psi18S-176	snoRNA:Psi18S-176	0.000135829	0	0.0251474	0.00067233	0.495404	0.0426877	21.3092	1	1
FBgn0030615	Cyp4s3	Cyp4s3	1.66242	0.0437884	0	12.2668	11.6653	11.6781	20.871	1.06e-08	1.71e-05
FBgn0039311	CG10513	-	0.0885482	0.183193	0	5.15007	0.280773	0.197846	20.7134	0.0321099	1
FBgn0003015	osk	oskar	0.000224742	0.0373906	0	0.000912739	0.00189512	0.745315	19.8888	1	1
FBgn0034623	CG9822	-	0.133448	0	0	0.529456	0.822765	1.18735	19.0304	0.250042	1
FBgn0259727	CG42381	-	0.0189748	0	0	0.000433317	0.00926868	0.349164	18.9127	1	1
FBgn0002873	mud	mushroom body defect	3.91e-05	0.00594663	0	0.0163174	0.00811433	0.0884443	18.8575	1	1
FBgn0082932	snoRNA:Me28S-G1083d	snoRNA:Me28S-G1083d	8.91e-06	0.000319022	5.76e-05	0.00681509	1.78e-05	4.26e-05	17.8338	1	1
FBgn0265856	lncRNA:CR44645	long non-coding RNA:CR44645	0.0643299	0.177408	0.229454	2.53044	2.97872	2.81741	17.6713	0.00782486	0.840844
FBgn0034716	Oatp58Dc	Organic anion transporting polypeptide 58Dc	0.000448584	0.02636	0.0532929	1.25608	0.129758	0.00877837	17.4106	1	1
FBgn0039312	CG10514	-	0.253905	0	0.25237	7.95823	0.234394	0.278574	16.7324	0.0179488	1
FBgn0000659	fkh	fork head	0.00958224	0	0.00940616	0.231593	0.000814459	0.0832541	16.6239	1	1
FBgn0003089	pip	pipe	7.38e-06	0.0010385	0	0.00783588	4.15e-05	0.00945527	16.5723	1	1
FBgn0038730	CG6300	-	0.000121332	0	0.0224004	0.344805	0.0117101	0.0158718	16.5346	1	1
FBgn0051272	CG31272	-	0.165134	0	0	2.05866	0.00651046	0.454399	15.2577	0.250042	1
FBgn0085227	CG34198	-	0.000328854	0.0557727	0	0.396541	0.199192	0.239865	14.8944	1	1
FBgn0266372	asRNA:CR45016	antisense RNA:CR45016	3.34e-05	0.00503893	0	8.72e-05	0.0587771	0.0133599	14.2389	1	1
FBgn0033788	CG13323	-	0.0616329	0.0100868	0	0.829065	0.00245597	0.107941	13.0991	1	1
FBgn0083973	dunk	disrupted underground network	7.71e-05	0	0.0140644	0.0407178	0.0415749	0.098485	12.7835	1	1
FBgn0034103	prim	primacord	0.0862766	0	0	0.228565	0.0827475	0.729516	12.0638	1	1
FBgn0050016	CG30016	-	0.00158224	0.287681	0	2.97552	0.332978	0.0206987	11.5092	0.250042	1
FBgn0034468	Obp56a	Odorant-binding protein 56a	1.0856	0.331653	0	8.78659	3.83269	3.19877	11.1611	0.000276302	0.0872988
FBgn0262608	CG43134	-	4.78609	0	0	52.9309	0.102182	0.247015	11.1323	0.0237068	1
FBgn0050371	CG30371	-	0.267896	0	0	2.83228	0.00745891	0.0178784	10.6669	0.250042	1
FBgn0082948	snoRNA:Me18S-U1356b	snoRNA:Me18S-U1356b	0.000462016	0.0454175	0.0350117	0.36873	0.442556	0.00511725	10.0926	1	1
FBgn0031004	CG7992	-	0.0715033	0	0	0.484242	0.00178053	0.202152	9.62437	1	1
FBgn0261974	snoRNA:Or-CD9b	-	0.000114773	0.00374736	0.00200474	0.00528461	0.000311854	0.0508334	9.61839	1	1
FBgn0038277	RpS5b	Ribosomal protein S5b	0.123574	0	0	0.00144148	0.0879868	1.09097	9.55215	1	1
FBgn0263520	mir-4945	mir-4945 stem loop	0.106298	0.0665579	0	0.988734	0.00419421	0.636216	9.42486	0.500028	1
FBgn0267230	lncRNA:CR45670	long non-coding RNA:CR45670	0.00122043	0.0934209	0.128764	0.853193	0.544148	0.652249	9.17433	0.500028	1
FBgn0032706	Irk3	Inwardly rectifying potassium channel 3	0.174597	0.192512	0	2.19473	0.11071	1.04617	9.12974	0.250042	1
FBgn0265634	lncRNA:CR44441	long non-coding RNA:CR44441	0.0681797	0	0	0.183446	0.24222	0.195521	9.11103	1	1
FBgn0267768	asRNA:CR46099	antisense RNA:CR46099	0.00959712	0	0	0.000106807	0.0854657	0.000531175	8.97183	1	1
FBgn0082941	snoRNA:Me28S-A992	snoRNA:Me28S-A992	0.00121871	0	0.236963	0.399108	1.09534	0.641283	8.96681	0.500028	1
FBgn0267727	Pen	Pendulin	0.000137678	0.0223361	0	0.000234637	0.000487153	0.195898	8.74885	1	1
FBgn0029587	CG14797	-	0.000137162	0	0.0254003	0.0659125	0.0859195	0.0687242	8.63658	1	1
FBgn0034605	Ugt49C1	UDP-glycosyltransferase family 49 member C1	2.87389	0.734161	0.654359	13.0975	12.8078	10.68	8.58327	1.91e-07	0.000162117
FBgn0085320	CG34291	-	142.544	26.7883	38.2826	579.938	611.406	575.697	8.51117	9.24e-11	2.35e-07
FBgn0032946	nrv3	nervana 3	2.37846	1.69071	0.822116	13.5228	14.5978	13.4165	8.49204	4.57e-08	5.43e-05
FBgn0034383	CG17821	-	0.197185	0.083689	0.0675832	0.995406	0.948903	1.0069	8.46936	0.250042	1
FBgn0085237	CG34208	-	0.204578	0.0777154	0.111248	3.30237	0.00866798	0.0207788	8.46625	0.250042	1
FBgn0267685	lncRNA:CR46021	long non-coding RNA:CR46021	0.000277741	0	0.0523222	0.131569	0.091219	0.217993	8.37987	1	1
FBgn0038386	CG5478	-	0.00590454	0	0	5.62e-05	0.000116734	0.0489391	8.31767	1	1
FBgn0042186	CG17239	-	2.69056	0	0	21.6899	0.050227	0.120852	8.12505	0.0484404	1
FBgn0260793	2mit	2mit	1.97e-05	0.00289166	0	0.00414955	0.00826617	0.010713	7.94432	1	1
FBgn0259932	CG42455	-	0.903134	3.9163	2.60245	19.4903	21.063	17.9648	7.88452	1.44e-10	3.21e-07
FBgn0032582	CG13258	-	0.000106421	0.0170371	0	0.131602	0.000350378	0.000839297	7.74589	1	1
FBgn0065080	snoRNA:Me18S-A1374	-	0.00125267	0.00243878	0.00039954	0.0217215	0.00381296	0.00614662	7.7441	1	1
FBgn0262194	mir-2489	mir-2489 stem loop	1.74e-06	9.04e-06	6.25e-06	2.51e-05	1.77e-05	8.51e-05	7.51028	1	1
FBgn0267734	asRNA:CR46065	antisense RNA:CR46065	0.0875466	0	0	0.169685	0.283112	0.197002	7.42232	1	1
FBgn0034196	CG15605	-	0.0933297	0	0	0.249429	0.144705	0.282137	7.24605	1	1
FBgn0264327	asRNA:CR43786	antisense RNA:CR43786	0.000125227	0.0202169	0	0.144237	0.00038417	0.000920246	7.15467	1	1
FBgn0026314	Ugt35B1	UDP-glycosyltransferase family 35 member B1	0.298484	0.108669	0	2.19443	0.32573	0.348234	7.04499	0.250042	1
FBgn0262442	mir-2501	mir-2501 stem loop	0.133367	0	0	0.00114776	0.392374	0.543122	7.02307	1	1
FBgn0086077	snoRNA:Me18S-G962	-	0.356678	0	0	1.3627	0.625629	0.514469	7.01696	0.500028	1
FBgn0013323	Ptth	Prothoracicotropic hormone	0.00149554	0.165427	0.105785	0.674099	0.212256	1.00491	6.93512	0.500028	1
FBgn0267809	asRNA:CR46134	antisense RNA:CR46134	0.026819	0	0	0.0649498	0.118907	0.00115132	6.8984	1	1
FBgn0286833	CG46387	-	0.0239235	0	0	0.040292	0.00714985	0.114755	6.77982	1	1
FBgn0040350	CG3690	-	0.281782	0.0320328	0	1.65253	0.289286	0.162784	6.70649	0.500028	1
FBgn0266430	CG45060	-	8.14e-05	0.0128447	0	0.0175056	0.000211258	0.0687179	6.68681	1	1
FBgn0265811	asRNA:CR44600	antisense RNA:CR44600	0.0138642	0	0	0.0584032	0.000232335	0.0334404	6.64125	1	1
FBgn0265040	lncRNA:CR44157	long non-coding RNA:CR44157	0.000275969	0.0463941	0	0.000373259	0.107453	0.201065	6.61862	1	1
FBgn0033149	CG11060	-	0.000227049	0.037794	0	0.061606	0.108598	0.0771377	6.50538	1	1
FBgn0040553	CG14374	-	0.000193052	0.0318695	0	0.0454915	0.161726	0.00129746	6.50338	1	1
FBgn0263478	snoRNA:Edc3-a	-	0.0793515	0	0	0.254247	0.255952	0.0032181	6.47017	1	1
FBgn0038938	CG7084	-	0.153383	0.0962776	0.142748	2.09804	0.166275	0.232031	6.36159	0.500028	1
FBgn0016684	NaPi-T	Na[+]-dependent inorganic phosphate cotransporter	0.27478	0.145614	0.221276	3.61619	0.144681	0.223628	6.20958	0.375071	1
FBgn0064227	Rdh	Red herring	0.000386969	0	0.0734631	0.23791	0.128372	0.0896798	6.17415	1	1
FBgn0264086	CG43755	-	0.000305714	0	0.0577221	0.0994726	0.113545	0.141573	6.11069	1	1
FBgn0039519	Cyp6a18	Cyp6a18	0.0195487	0	0	0.117574	0.000312866	0.000749438	6.06873	1	1
FBgn0264897	CG44088	-	0.068593	0	0	0.195693	0.133682	0.0835612	6.02009	1	1
FBgn0265855	lncRNA:CR44644	long non-coding RNA:CR44644	0.227973	0.264567	0.291862	1.70521	1.43132	1.578	6.01035	0.218829	1
FBgn0032464	Vha68-3	Vacuolar H[+] ATPase 68kD subunit 3	0.00022842	0.0380339	0	0.0843153	0.143938	0.00143195	6.00291	1	1
FBgn0260746	Ect3	Ectoderm-expressed 3	3.59633	1.445	1.41727	13.1798	13.6037	11.9402	5.99568	9.7e-07	0.000785916
FBgn0082959	snoRNA:Psi28S-3405b	snoRNA:Psi28S-3405b	0.000426712	0	0.0811879	0.252595	0.00125217	0.235261	5.9929	1	1
FBgn0034381	List	Lithium-inducible SLC6 transporter	0.000240045	0	0.0450642	0.220735	0.000700823	0.0488478	5.96597	1	1
FBgn0026874	CG13358	-	0.000246909	0.0412757	0	0.000299642	0.125581	0.121753	5.96382	1	1
FBgn0053855	His1:CG33855	His1:CG33855	5.33e-05	0	0.00964149	0.0349342	0.000144279	0.022699	5.95964	1	1
FBgn0053858	His1:CG33858	His1:CG33858	5.33e-05	0	0.00964149	0.0349342	0.000144279	0.022699	5.95964	1	1
FBgn0053861	His1:CG33861	His1:CG33861	5.33e-05	0	0.00964149	0.0349342	0.000144279	0.022699	5.95964	1	1
FBgn0051832	CG31832	-	4.33439	2.14143	4.12803	14.9963	16.8481	30.7066	5.8989	1.29e-08	1.78e-05
FBgn0038608	WRNexo	WRN exonuclease	0.258036	0	0	0.627655	0.405609	0.482645	5.8748	0.500028	1
FBgn0265899	lncRNA:CR44688	long non-coding RNA:CR44688	2.66415	6.51209	14.0374	37.5775	51.7873	43.969	5.74377	6.07e-13	1.8e-09
FBgn0053318	CR33318	-	0.179859	0	0	0.586652	0.436033	0.00645503	5.72194	1	1
FBgn0061209	His2B:CG17949	His2B:CG17949	0.0665695	0	0	0.119536	0.258737	0.00237937	5.71812	1	1
FBgn0267606	asRNA:CR45944	antisense RNA:CR45944	0.309264	0	0	0.341906	0.879811	0.517927	5.62512	0.500028	1
FBgn0065095	snmRNA:400	small non-messenger RNA 400	0.000115951	2.79e-05	0.000130729	0.000507173	0.000140055	0.000872759	5.53568	1	1
FBgn0030613	Rab3-GEF	Rab3 GDP-GTP exchange factor	0.149884	0.0385427	0.0516201	0.435844	0.475196	0.417339	5.53383	1	1
FBgn0267754	lncRNA:CR46085	long non-coding RNA:CR46085	0.000598873	0	0.114796	0.255372	0.100102	0.275266	5.46591	1	1
FBgn0015010	Ag5r	Antigen 5-related	0.0887548	0	0.0454887	0.113356	0.00185348	0.614856	5.43836	1	1
FBgn0266143	asRNA:CR44849	antisense RNA:CR44849	0.0479463	0	0.035802	0.251783	0.115076	0.0884988	5.43722	1	1
FBgn0037065	CG12974	-	0.000623312	0.109013	0	0.158859	0.0895607	0.344818	5.41097	1	1
FBgn0031146	CG15449	-	0.380059	0.0441224	0.101116	0.406184	2.21274	0.214824	5.39456	0.625042	1
FBgn0063378	snoRNA:U31:54Ed	snoRNA:U31:54Ed	0.00196258	0.359572	0	0.683994	0.384107	0.86412	5.3445	0.500028	1
FBgn0086049	snoRNA:Me28S-U3344a	-	0.262619	0	0	0.393839	0.486846	0.515723	5.31725	1	1
FBgn0039684	Obp99d	Odorant-binding protein 99d	0.0014941	0.187121	0.0829525	0.494987	0.287881	0.659813	5.31243	1	1
FBgn0029770	CG4151	-	0.000106386	0.0170313	0	0.0278141	0.0284301	0.0347537	5.30981	1	1
FBgn0030597	Eo	Ecdysone oxidase	8.56e-05	0.0135482	0	0.0176148	0.0528086	0.000436333	5.19737	1	1
FBgn0052683	CG32683	-	6.76e-05	0.0105806	0	6.43e-05	0.0283398	0.0264379	5.15038	1	1
FBgn0052984	CG32984	-	0.157333	0	0.0848113	0.378874	0.36323	0.504734	5.14915	1	1
FBgn0065070	snoRNA:291	snoRNA:291	0.00316527	0.331936	0.256396	2.34828	0.288245	0.392305	5.1206	0.625042	1
FBgn0025643	CG3588	-	0.058628	0.0154787	0.0358189	0.340267	0.166898	0.0549855	5.11391	1	1
FBgn0037683	CG18473	-	4.15261	2.17214	1.50246	15.3442	12.8743	11.5969	5.08679	5.69e-06	0.00337994
FBgn0267028	lncRNA:CR45472	long non-coding RNA:CR45472	0.0562798	0	0	0.101955	0.0517725	0.124671	4.94669	1	1
FBgn0263343	lncRNA:CR43424	long non-coding RNA:CR43424	0.000122619	0.0197745	0	0.0386534	0.000241603	0.0584922	4.89455	1	1
FBgn0267210	lncRNA:CR45650	long non-coding RNA:CR45650	0.0533511	0	0	0.0946235	0.0477514	0.115889	4.84083	1	1
FBgn0086670	snoRNA:Psi28S-2622	snoRNA:Psi28S-2622	0.270307	0	0	0.250674	0.743259	0.310149	4.82444	1	1
FBgn0267710	lncRNA:CR46043	long non-coding RNA:CR46043	0.000303171	0.0512085	0	0.182245	0.0621891	0.00154355	4.7752	1	1
FBgn0267166	lncRNA:CR45606	long non-coding RNA:CR45606	0.000225561	0.0375338	0	0.177474	0.000473085	0.00113324	4.74267	1	1
FBgn0004666	sim	single-minded	0.000126369	0	0.0233541	0.0796167	0.0307448	0.000693033	4.72965	1	1
FBgn0032533	CG16888	-	0.0038421	0	0	0.0179241	4.72e-05	0.000112941	4.70687	1	1
FBgn0004882	orb	oo18 RNA-binding protein	0.0307893	0.00518656	0.0165785	0.0339355	0.00850036	0.204209	4.69313	1	1
FBgn0266967	lncRNA:CR45418	long non-coding RNA:CR45418	0.000383218	0.0654862	0	0.000374201	0.152551	0.155359	4.68023	1	1
FBgn0261973	snoRNA:Or-CD9a	-	0.000268695	0.00167684	0.0032581	0.0156249	0.00148948	0.0072082	4.67415	1	1
FBgn0031010	CG8028	-	0.174603	0	0.0543522	1.05175	0.00280283	0.00671538	4.63527	1	1
FBgn0085582	lncRNA:CR41257	long non-coding RNA:CR41257	0.00156555	0	0.305781	0.233953	0.34029	0.836637	4.59051	1	1
FBgn0035240	CG33791	-	0.10457	0	0.0526122	0.298776	0.209472	0.211702	4.58037	1	1
FBgn0263981	asRNA:CR43730	antisense RNA:CR43730	0.400202	0.359496	0.4601	0.899806	1.78791	2.89191	4.57422	0.125074	1
FBgn0036529	Pgant8	Polypeptide N-Acetylgalactosaminyltransferase 8	0.446051	0.0892784	0.112733	0.937688	1.11971	0.896666	4.55831	0.625042	1
FBgn0032373	Vha100-5	Vacuolar H[+] ATPase 100kD subunit 5	0.0806897	0	0.0275739	0.106304	0.00123967	0.381911	4.52096	1	1
FBgn0267717	asRNA:CR46050	antisense RNA:CR46050	0.0172974	0.222903	0.0303978	0.181397	0.52043	0.507422	4.4688	1	1
FBgn0264368	asRNA:CR43820	antisense RNA:CR43820	0.000223057	0	0.0418012	0.0925678	0.0932538	0.00116591	4.44952	1	1
FBgn0036504	yellow-k	yellow-k	0.0160853	0.0401822	0	0.000305058	0.165076	0.0849465	4.44889	1	1
FBgn0265682	lncRNA:CR44489	long non-coding RNA:CR44489	0.0586974	0	0.00475786	0.131827	0.0666309	0.0803685	4.39406	1	1
FBgn0065083	snmRNA:765	small non-messenger RNA 765	0.000750126	0.00149804	0.000776566	0.00219329	0.00270384	0.00838097	4.38985	1	1
FBgn0039413	CG14556	-	0.0529698	0	0	0.0586688	0.133505	0.0383557	4.35208	1	1
FBgn0266459	CG45084	-	0.0277504	0	0	0.000141609	0.000294006	0.119781	4.33207	1	1
FBgn0283551	mir-9378	mir-9378 stem loop	0.00507501	0.0544447	0.931824	2.21725	0.545412	1.52484	4.32494	0.375071	1
FBgn0031693	Cyp4ac1	Cyp4ac1	4.34328	2.46257	1.69631	13.0658	14.94	8.65079	4.31144	2.6e-05	0.012528
FBgn0003023	otu	ovarian tumor	0.000103745	0.016587	0	8.33e-05	0.00017303	0.071615	4.30605	1	1
FBgn0260447	CR11386	-	0.000315698	0.0534326	0	0.00027688	0.00057486	0.230294	4.30052	1	1
FBgn0266841	lncRNA:CR45303	long non-coding RNA:CR45303	0.0709992	0.052837	0	0.273422	0.0640181	0.194936	4.29904	1	1
FBgn0053679	CG33679	-	0.224704	0.0606218	0	0.41413	0.374922	0.435213	4.29077	1	1
FBgn0042201	Nplp3	Neuropeptide-like precursor 3	12.751	11.2628	0.910313	50.4024	48.6877	7.66536	4.28321	0.000764463	0.184132
FBgn0035343	CG16762	-	0.241651	0	0.0464164	0.162174	0.00311687	1.06034	4.25465	1	1
FBgn0035571	CG12493	-	0.000191045	0	0.035668	0.150925	0.000402058	0.000963098	4.2469	1	1
FBgn0033202	CG1339	-	0.000245616	0.0410485	0	0.0488243	0.000430582	0.123329	4.17939	1	1
FBgn0002868	MtnA	Metallothionein A	59.3463	34.1069	54.5339	248.203	222.821	147.123	4.17704	4.54e-14	2.7e-10
FBgn0267031	lncRNA:CR45475	long non-coding RNA:CR45475	0.000191913	8.3e-06	2.93e-06	7.51e-05	0.000277544	0.000495335	4.1743	1	1
FBgn0265887	lncRNA:CR44676	long non-coding RNA:CR44676	0.101335	0	0	0.0948361	0.0976159	0.227031	4.13958	1	1
FBgn0052181	CG32181	-	0.000282366	0.00762552	0.0430257	0.11212	0.0339546	0.064755	4.13931	1	1
FBgn0036494	Toll-6	Toll-6	2.36e-05	0.00350066	0	0.00946149	0.00500392	8.9e-05	4.12978	1	1
FBgn0266174	pre-mod(mdg4)-L	-	0.267828	0.0347212	0.10151	0.496938	0.556264	0.6109	4.11846	0.500028	1
FBgn0028581	mei-217	mei-217	0.000207332	0.0343523	0	0.0984265	0.0425002	0.00088598	4.10342	1	1
FBgn0036294	CG10654	-	0.0532853	0.0602945	0	0.221862	0.154589	0.0883868	4.09261	1	1
FBgn0263746	CR43671	-	0.068627	0.0709452	0.192409	0.469707	0.429623	0.457696	4.08766	1	1
FBgn0034372	Gint3	GDI interacting protein 3	0.12628	1.54022	0	2.14846	3.17271	1.45838	4.06815	0.179799	1
FBgn0259725	CG42379	-	3.06838	3.22024	0.253272	20.2405	1.6933	4.63654	4.06157	0.0104373	1
FBgn0052690	lncRNA:CR32690	long non-coding RNA:CR32690	0.0604938	0	0	0.0516055	0.0479684	0.146103	4.0612	1	1
FBgn0267923	lncRNA:CR46204	long non-coding RNA:CR46204	0.022021	0.014499	0	0.0381446	0.0391877	0.0703989	4.04522	1	1
FBgn0262533	CR43087	-	0.000294969	0.0497547	0	0.127461	0.0733877	0.00126388	4.03824	1	1
FBgn0039398	CG14540	-	0.0526374	0.0384653	0	0.0474573	0.135314	0.183768	4.02337	1	1
FBgn0265860	lncRNA:CR44649	long non-coding RNA:CR44649	0.100136	0	0	0.176312	0.0255797	0.198972	4.00319	1	1
FBgn0003886	alphaTub85E	alpha-Tubulin at 85E	0.0511475	0	0	0.000244513	0.0925961	0.110371	3.97304	1	1
FBgn0011822	Pgcl	Pepsinogen C-like	0.0299776	0.0451672	0	0.0550587	0.0788812	0.164161	3.96702	1	1
FBgn0063381	snoRNA:Me28S-G3081a	-	0.322057	0	0	0.82744	0.00328701	0.442561	3.95361	1	1
FBgn0264481	asRNA:CR43889	antisense RNA:CR43889	0.000802687	0.14199	0	0.000690159	0.272866	0.290809	3.95233	1	1
FBgn0031961	CG7102	-	0.000395986	0.0416269	0.0266659	0.0848337	0.0689318	0.116824	3.93936	1	1
FBgn0263570	mir-4941	mir-4941 stem loop	0.000458332	2.82e-05	0.00149162	0.0001623	4.47e-05	0.00758404	3.93854	1	1
FBgn0052026	CG32026	-	0.0175255	0	0	0.0151445	0.0155777	0.0382921	3.93795	1	1
FBgn0024227	aurB	aurora B	0.130795	0	0	0.178301	0.152743	0.182481	3.92618	1	1
FBgn0038958	CG13857	-	0.132146	0	0	0.205147	0.126467	0.186567	3.92128	1	1
FBgn0052189	CG32189	-	0.000510505	0	0.097519	0.162695	0.166434	0.0538463	3.90673	1	1
FBgn0261673	nemy	no extended memory	0.423418	0.291379	0.212045	2.00714	0.723933	0.884799	3.90128	0.375071	1
FBgn0046302	CG10650	-	0.279803	0.0293114	0.0453161	0.613997	0.222656	0.542615	3.89151	1	1
FBgn0033458	Lime	Linking immunity and metabolism	0.753591	0.772138	1.17321	3.55912	3.11116	3.78652	3.87441	0.0924035	1
FBgn0034943	Fmo-1	Flavin-containing monooxygenase 1	1.52134	0.6128	0.515248	3.41023	3.60258	3.17129	3.84394	0.0924035	1
FBgn0004650	fs(1)N	female sterile (1) Nasrat	6.72e-05	0	0.0122246	5.4e-05	0.000112094	0.0470582	3.84193	1	1
FBgn0019928	Ser8	Ser8	0.0445119	0	0	0.168633	0.000449432	0.00107658	3.82278	1	1
FBgn0262383	mir-284	mir-284 stem loop	0.000225005	0	5.04e-05	1.19e-06	0.00096057	9.1e-05	3.82259	1	1
FBgn0030559	CG13404	-	0.0385227	0	0	0.000174	0.000361258	0.146361	3.81324	1	1
FBgn0266912	lncRNA:CR45372	long non-coding RNA:CR45372	0.0582455	0.0840836	0.185452	0.418166	0.758204	0.0718405	3.80806	1	1
FBgn0053551	tRNA:Arg-TCG-2-4	transfer RNA:Arginine-TCG 2-4	0.109163	0	0	0.000500244	0.0910087	0.321573	3.78408	1	1
FBgn0267554	asRNA:CR45894	antisense RNA:CR45894	0.000419515	0.0720065	0	0.000332575	0.166913	0.105957	3.77216	1	1
FBgn0085481	CG34452	-	0.205812	0	0	0.247278	0.383534	0.145463	3.77176	1	1
FBgn0037389	CR10991	-	0.00029875	0	0.0563767	0.100835	0.111551	0.00133341	3.77093	1	1
FBgn0032225	CG5022	-	0.401582	0.354963	0.242621	1.11252	1.14658	1.50296	3.76521	0.375071	1
FBgn0030317	CG1561	-	0.000740408	0.130506	0	0.174785	0.112558	0.206164	3.76014	1	1
FBgn0040256	Ugt35C1	UDP-glycosyltransferase family 35 member C1	14.3759	5.36114	6.05508	31.5308	33.9249	31.438	3.75671	5.73e-08	5.78e-05
FBgn0266635	asRNA:CR45142	antisense RNA:CR45142	0.179901	0.0871233	0.329032	0.648619	0.722315	0.862624	3.74723	1	1
FBgn0031406	Send1	Spermathecal endopeptidase 1	11.9641	0	0	44.5168	0.0899602	0.217231	3.74655	0.206269	1
FBgn0263088	lncRNA:CR43356	long non-coding RNA:CR43356	0.00242273	0.446973	0	0.634435	0.581941	0.460901	3.73229	0.500028	1
FBgn0030595	CG14406	-	1.90855	3.78242	7.32376	15.4194	14.4006	18.4131	3.70604	9.78e-06	0.00498178
FBgn0030807	CG13000	-	0.0006957	0.0585091	0.0653081	0.0714729	0.0597069	0.329766	3.70199	1	1
FBgn0065084	snmRNA:763	small non-messenger RNA 763	0.0117096	0	0.0088242	0.0184405	0.0568573	0.000466861	3.68975	1	1
FBgn0053306	CG33306	-	0.000218724	0.036339	0	0.0876194	0.0461182	0.000839588	3.68122	1	1
FBgn0032452	CG15484	-	0.0442252	0.0989607	0.0440254	0.137153	0.313268	0.236602	3.66978	1	1
FBgn0028518	CG18480	-	0.0171661	0	0	0.0151205	0.000152423	0.0474814	3.6557	1	1
FBgn0004003	wbl	windbeutel	0.0897931	0	0	0.321931	0.000859552	0.00205907	3.61775	1	1
FBgn0043783	CG32444	-	985.503	308.675	502.132	2049.09	2351.06	2077.07	3.60584	8.76e-08	7.81e-05
FBgn0262001	CG42819	-	0.000156599	0.025575	0	0.0205135	0.000227433	0.0720412	3.60576	1	1
FBgn0085732	CR40190	-	1.54311	1.53724	2.7468	6.92318	6.67033	7.35303	3.59465	0.00596129	0.753575
FBgn0266805	lncRNA:CR45267	long non-coding RNA:CR45267	0.0228588	0.0597489	0.0762868	0.218861	0.221351	0.13058	3.59227	1	1
FBgn0266900	lncRNA:CR45360	long non-coding RNA:CR45360	0.000224156	0.0372881	0	0.000167741	0.133551	0.000834231	3.58691	1	1
FBgn0016036	mei-P22	meiotic P22	0.000214189	0.0355474	0	0.0364468	0.0367085	0.0550773	3.58576	1	1
FBgn0030594	fiz	fezzik	0.85248	1.23897	1.66159	6.53883	2.74472	4.1392	3.5765	0.0491484	1
FBgn0039084	CG10175	-	0.0301918	0	0	0.0442573	0.0626968	0.00066706	3.56458	1	1
FBgn0052447	CG32447	-	0.0238401	0	0	0.0276901	0.0142131	0.0430752	3.56451	1	1
FBgn0000405	CycB	Cyclin B	0.0655508	0	0	0.000279875	0.000581078	0.232729	3.5635	1	1
FBgn0051668	CG31668	-	0.00043062	0	0.0819483	0.0829342	0.117248	0.0904352	3.52781	1	1
FBgn0026320	Tom	Twin of m4	0.000226487	0	0.0424597	0.0744109	0.0749152	0.000935339	3.52014	1	1
FBgn0000615	exu	exuperantia	0.752414	0.204834	0.66038	1.77285	1.83491	2.07678	3.51412	0.289174	1
FBgn0037570	CG11693	-	0.0218438	0	0	0.0376618	0.0383482	0.000473204	3.50137	1	1
FBgn0028872	CG18095	-	0.13603	0.0970823	0.218757	1.13514	0.0648699	0.380383	3.49746	0.500028	1
FBgn0266994	asRNA:CR45445	antisense RNA:CR45445	0.670097	0.299335	0.647584	2.37466	2.01046	1.26841	3.49627	0.289174	1
FBgn0264469	asRNA:CR43877	antisense RNA:CR43877	0.078712	0.188058	0.207647	0.744531	0.74427	0.142425	3.43838	0.500028	1
FBgn0266180	lncRNA:CR44886	long non-coding RNA:CR44886	0.183923	0	0	0.000770089	0.168805	0.462456	3.43638	1	1
FBgn0052569	TwdlZ	TweedleZ	0.113856	0	0	0.000477009	0.211179	0.179358	3.43429	1	1
FBgn0082976	snoRNA:Psi28S-3305a	snoRNA:Psi28S-3305a	0.00216535	0	0.425252	0.237589	0.635376	0.594173	3.43257	1	1
FBgn0265925	lncRNA:CR44714	long non-coding RNA:CR44714	0.000258281	0.0432753	0	0.0951531	0.0528974	0.000929869	3.42219	1	1
FBgn0263572	mir-4981	mir-4981 stem loop	0.000471599	0	0.0899293	0.306073	0.000817141	0.00195746	3.41642	1	1
FBgn0032615	CG6012	-	4.92214	2.57979	3.71044	13.8937	14.5521	9.6069	3.39381	0.00014488	0.0586898
FBgn0085380	CG34351	-	0.0995766	0.0927056	0.185446	0.404372	0.353593	0.520694	3.38513	1	1
FBgn0052736	CG32736	-	1.59672	2.45484	2.49583	3.77964	2.87138	15.4853	3.38095	0.0102554	1
FBgn0035208	CG9184	-	0.123387	0.191896	0.198368	0.583014	0.609476	0.543685	3.38006	1	1
FBgn0030688	CG8952	-	0.12956	0	0	0.43224	0.00115441	0.00276548	3.36647	1	1
FBgn0263539	mir-4978	mir-4978 stem loop	0.208595	0	0.400224	0.656433	0.055464	1.33458	3.36139	1	1
FBgn0030027	CG1632	-	0.039251	0	0	0.0741938	0.000332942	0.057411	3.36138	1	1
FBgn0263489	lncRNA:CR43604	long non-coding RNA:CR43604	0.00105419	0	0.204414	0.356207	0.329837	0.0043301	3.36	1	1
FBgn0039945	CG17159	-	0.16853	0.12662	0	0.766974	0.00257489	0.221857	3.35898	1	1
FBgn0051939	tRNA:Gln-CTG-2-4	transfer RNA:Glutamine-CTG 2-4	0.095741	0	0	0.000403442	0.318849	0.00200656	3.3555	1	1
FBgn0264834	lncRNA:CR44042	long non-coding RNA:CR44042	0.496624	0.308258	0.333668	1.52191	1.40409	0.889463	3.35116	0.375071	1
FBgn0262448	mir-279	mir-279 stem loop	4.46e-07	0	7.18e-05	2.2e-07	4.56e-07	0.000240983	3.34495	1	1
FBgn0266801	CG45263	-	0.0155812	0.0057931	0	0.0238302	0.0237329	0.023419	3.32091	1	1
FBgn0030596	CG12398	-	0.0393516	0.0140434	0	0.0357821	0.0737369	0.0676255	3.31762	1	1
FBgn0037204	CG11131	-	0.00064096	0	0.123042	0.101955	0.00103462	0.306048	3.30715	1	1
FBgn0038846	CG5697	-	0.267202	0.147349	0.127083	1.44747	0.00464579	0.339087	3.30704	1	1
FBgn0263526	mir-4971	mir-4971 stem loop	0.0144804	0.0058108	0.00356074	0.051589	0.015894	0.0113585	3.30545	1	1
FBgn0002633	E(spl)m7-HLH	Enhancer of split m7, helix-loop-helix	0.0394775	0.0297405	0	0.144327	0.0370223	0.0471747	3.30152	1	1
FBgn0250824	CG33655	-	3.14546	1.61669	1.87356	3.27557	1.5849	17.0441	3.30102	0.0384812	1
FBgn0265717	lncRNA:CR44524	long non-coding RNA:CR44524	0.00237234	0.437384	0	0.927767	0.506951	0.00904719	3.2831	1	1
FBgn0265252	asRNA:CR44266	antisense RNA:CR44266	0.200742	0.0600767	0.130671	0.0871685	0.849517	0.347489	3.28023	1	1
FBgn0034649	PIG-M	Phosphatidylinositol glycan anchor biosynthesis class M	0.316116	0.107391	0.00275776	0.0127204	0.122193	1.2539	3.2581	1	1
FBgn0036620	CG4842	-	0.324746	0	0	0.261406	0.301702	0.494192	3.25577	1	1
FBgn0033302	Cyp6a14	Cyp6a14	0.131399	0	0.0444465	0.130758	0.264624	0.176757	3.25364	1	1
FBgn0014465	Cp7Fb	Chorion protein b at 7F	0.000251939	0.0421595	0	0.0561971	0.0808925	0.000856913	3.25258	1	1
FBgn0030230	Rph	Rabphilin	0.0634802	0	0	0.0710962	0.0898729	0.0450873	3.24599	1	1
FBgn0261679	CG42726	-	0.00262636	0.485768	0	0.385345	0.546246	0.641108	3.22014	0.500028	1
FBgn0262966	CG43277	-	0.189261	0.389426	0	1.00474	0.432656	0.423224	3.21524	1	1
FBgn0267148	lncRNA:CR45588	long non-coding RNA:CR45588	0.0596497	0	0	0.0622175	0.127391	0.00118733	3.19861	1	1
FBgn0036970	Spn77Bc	Serpin 77Bc	0.155039	0.168645	0.0543729	0.282512	0.327641	0.592547	3.18127	1	1
FBgn0034670	CG13488	-	0.00411273	0.3884	0.383108	0.853549	0.781629	0.829153	3.17724	1	1
FBgn0032286	CG7300	-	1.15744	1.00882	0	4.92518	1.90352	0.0416154	3.1715	0.179799	1
FBgn0262901	lncRNA:CR43256	long non-coding RNA:CR43256	0.00227775	0	0.447691	0.401851	0.412783	0.606394	3.15806	1	1
FBgn0265994	lncRNA:CR44769	long non-coding RNA:CR44769	0.000576997	0	0.110515	0.0880674	0.146674	0.116059	3.15775	1	1
FBgn0036756	Cln3	Cln3	0.0974872	0.160274	0.127055	0.644288	0.32494	0.238502	3.13846	1	1
FBgn0267632	asRNA:CR45970	antisense RNA:CR45970	0.00118782	0.0439375	0.176343	0.0852415	0.358145	0.251493	3.1376	1	1
FBgn0250731	5.8SrRNA:CR40454	5.8SrRNA:CR40454	0.942096	0.837277	1.11987	4.95356	1.04845	3.09282	3.13697	0.146133	1
FBgn0265496	lncRNA:CR44365	long non-coding RNA:CR44365	0.014533	0.0104017	0	0.0274152	0.000192108	0.050457	3.13075	1	1
FBgn0082938	snoRNA:Me28S-C2645a	-	0.000603575	0.00118826	0.00274562	2.16e-05	0.0140936	8.54e-05	3.12964	1	1
FBgn0036563	CG13075	-	0.000461072	0.0795016	0	0.0622396	0.186416	0.00155938	3.12915	1	1
FBgn0000337	cn	cinnabar	0.000756795	0	0.145783	0.196569	0.00116687	0.259974	3.12346	1	1
FBgn0010388	Dro	Drosocin	2.45827	0.176401	0	0.376289	1.1386	6.70685	3.1206	0.239601	1
FBgn0260995	dpr21	defective proboscis extension response 21	0.11639	0	0	0.108964	0.250004	0.00225714	3.10359	1	1
FBgn0028789	Doc1	Dorsocross1	0.146134	0	0	0.199261	0.0685737	0.18528	3.10068	1	1
FBgn0039728	CG7896	-	0.215794	0.449519	0.384508	1.13493	1.14609	0.968273	3.09509	0.625042	1
FBgn0036150	Ir68a	Ionotropic receptor 68a	0.150744	0	0	0.144448	0.188319	0.132557	3.08684	1	1
FBgn0267041	asRNA:CR45485	antisense RNA:CR45485	2.10832	0.169102	0.599167	4.43026	1.25937	3.12657	3.06481	0.146133	1
FBgn0037125	CG14573	-	0.000320389	0	0.0605591	0.0517992	0.00989174	0.12441	3.05687	1	1
FBgn0063485	Lasp	Lasp	0.00935882	0	1.87957	2.4153	1.90658	1.45102	3.05617	0.289174	1
FBgn0267222	lncRNA:CR45662	long non-coding RNA:CR45662	0.000875738	0.0649514	0.0928796	0.183081	0.202406	0.0989894	3.05266	1	1
FBgn0037035	CG10589	-	0.0300092	0.0438992	0	0.07765	0.0276312	0.119989	3.04797	1	1
FBgn0030108	Gr8a	Gustatory receptor 8a	0.305144	0.136277	0	0.355328	0.440231	0.548199	3.04417	1	1
FBgn0029920	CR4575	-	0.000118761	0.0191207	0	6.73e-05	0.00013974	0.058235	3.03762	1	1
FBgn0039002	CG17625	-	0.00861853	0.0251946	0.0531747	0.03741	0.173299	0.0528868	3.03026	1	1
FBgn0267753	lncRNA:CR46084	long non-coding RNA:CR46084	0.0216222	0	0	7.61e-05	0.0194839	0.0458659	3.02587	1	1
FBgn0265977	lncRNA:CR44756	long non-coding RNA:CR44756	0.861613	0.624309	0.888312	2.82559	2.08254	2.27153	3.02399	0.179799	1
FBgn0259151	CG42266	-	0.000324952	0	0.0614419	0.110486	0.074654	0.00116356	3.01624	1	1
FBgn0027589	CG1688	-	0.00024156	0.0403366	0	0.0416245	0.036905	0.0438396	3.01564	1	1
FBgn0033303	Cyp6a15Psi	Cyp6a15Psi	0.000680493	0.119491	0	0.190297	0.167965	0.00225781	3.00003	1	1
FBgn0267064	lncRNA:CR45508	long non-coding RNA:CR45508	0.000444727	0	0.0846942	0.140728	0.0690787	0.0439051	2.97998	1	1
FBgn0085208	CG34179	-	4.00145	2.01758	4.46089	13.6059	12.4309	5.08519	2.96968	0.00146841	0.287615
FBgn0033980	Cyp6a20	Cyp6a20	4.52543	5.51277	5.69594	14.8526	16.3593	15.5036	2.96905	0.000101781	0.0421893
FBgn0050384	CG30384	-	0.035038	0	0	0.029684	0.0159853	0.0583081	2.96756	1	1
FBgn0027934	alpha-Est4aPsi	alpha-Est4aPsi	0.0583108	0	0	0.170572	0.000454618	0.00108901	2.95169	1	1
FBgn0038126	CG8483	-	1.02305	0.891653	0.870316	2.77452	2.64844	2.79319	2.95012	0.226708	1
FBgn0263406	lncRNA:CR43452	long non-coding RNA:CR43452	0.555059	0.457226	0.231713	1.76002	1.18052	0.726704	2.94795	0.375071	1
FBgn0031520	CG8837	-	0.207415	0.179929	0.230403	0.513733	0.179059	1.12133	2.93668	1	1
FBgn0002940	ninaE	neither inactivation nor afterpotential E	0.000882151	0.156688	0	0.134925	0.135073	0.191033	2.92587	1	1
FBgn0043022	snRNA:U5:38ABa	small nuclear RNA U5 at 38AB a	0.147111	0.045376	0	0.297435	0.178439	0.0859438	2.91874	1	1
FBgn0040973	CG16824	-	0.0976644	0	0	0.175134	0.000729019	0.10905	2.91727	1	1
FBgn0266631	lncRNA:CR45138	long non-coding RNA:CR45138	0.0333687	0	0	0.0964113	0.000256302	0.000613942	2.91536	1	1
FBgn0263986	cd	cardinal	0.133682	0.0432694	0.0471099	0.220043	0.207372	0.224993	2.91174	1	1
FBgn0034356	Pepck2	Phosphoenolpyruvate carboxykinase 2	1.60121	1.73059	0.92425	3.30674	3.99572	5.08998	2.91173	0.0769445	1
FBgn0265525	asRNA:CR44375	antisense RNA:CR44375	0.0615074	0.020341	0.0624588	0.133007	0.0535656	0.232954	2.90717	1	1
FBgn0265857	lncRNA:CR44646	long non-coding RNA:CR44646	0.00104987	0.187852	0	0.000673424	0.328143	0.219998	2.90529	1	1
FBgn0041183	Tep1	Thioester-containing protein 1	0.0625238	0	0	0.0928808	0.034637	0.0539043	2.90165	1	1
FBgn0286041	sisRNA:CR46363	stable intronic sequence RNA CR46363	0.114189	0	0.0434221	0.239003	0.215072	0.00286406	2.89915	1	1
FBgn0038257	smp-30	Senescence marker protein-30	139.109	26.5865	22.7973	179.466	238.819	125.389	2.88432	0.00454143	0.629048
FBgn0038292	CG3987	-	2.40693	1.39284	2.02405	5.92942	5.9659	4.8941	2.88289	0.0348053	1
FBgn0083949	side-III	sidestep III	0.0195389	0.0130141	0	0.0378621	0.0259454	0.0300205	2.88231	1	1
FBgn0261575	tobi	target of brain insulin	1406.02	55.0083	111.721	1475.23	1733.86	1323.14	2.88173	0.0532441	1
FBgn0024920	Ts	Thymidylate synthase	0.561446	0.0355015	0.154708	0.939326	0.891086	0.329546	2.8736	1	1
FBgn0004554	Edg91	Ecdysone-dependent gene 91	0.128603	0.0914379	0.211276	0.235653	0.512235	0.491424	2.87332	1	1
FBgn0264704	lncRNA:CR43973	long non-coding RNA:CR43973	0.00102143	0.182556	0	0.522584	0.00139564	0.00334344	2.87248	1	1
FBgn0259795	loopin-1	loopin-1	8.39e-05	0.0132629	0	0.0169911	9.33e-05	0.0211709	2.86625	1	1
FBgn0032311	CG12517	-	0.000314666	0.0532492	0	0.0726697	0.000385199	0.0800931	2.85917	1	1
FBgn0267613	asRNA:CR45951	antisense RNA:CR45951	0.000788441	0.0389378	0.104497	0.073479	0.336215	0.00257629	2.85855	1	1
FBgn0263447	asRNA:CR43470	antisense RNA:CR43470	5.48e-05	0.00848756	0	2.71e-05	5.63e-05	0.0242354	2.84685	1	1
FBgn0027073	Ugt49B1	UDP-glycosyltransferase family 49 member B1	51.8107	12.5321	11.4582	73.5276	77.3146	64.5409	2.84143	0.000460539	0.12535
FBgn0052846	CG32846	-	0.0860315	0.0512906	0.0915479	0.174056	0.284483	0.189264	2.83044	1	1
FBgn0034249	RhoGAP54D	Rho GTPase activating protein at 54D	0.000502454	0.0869938	0	0.0657932	0.076757	0.104175	2.81984	1	1
FBgn0039779	PH4alphaSG2	prolyl-4-hydroxylase-alpha SG2	0.00083684	0.148302	0	0.000515699	0.29901	0.119813	2.81175	1	1
FBgn0038956	CAH8	Carbonic anhydrase 8	0.288229	0	0	0.80209	0.00214021	0.00512748	2.80804	1	1
FBgn0035673	CG6602	-	0.681054	0.861564	1.21967	6.40715	0.653184	0.678779	2.80171	0.226708	1
FBgn0082957	snoRNA:Psi28S-3405d	snoRNA:Psi28S-3405d	0.175873	0.0381107	0	0.300243	0.295277	0.00375766	2.80057	1	1
FBgn0033093	CG3270	-	38.4205	14.3265	5.83072	58.5749	54.8117	50.6557	2.80042	0.000279176	0.0872988
FBgn0260440	spdo	sanpodo	0.150573	0.0117257	0.0165781	0.221674	0.104234	0.174894	2.7997	1	1
FBgn0265454	lncRNA:CR44354	long non-coding RNA:CR44354	0.000456587	0	0.087004	0.075681	0.07683	0.0921729	2.79765	1	1
FBgn0261266	zuc	zucchini	0.00484308	0.0725176	0.0150941	0.0621057	0.0439028	0.151942	2.79002	1	1
FBgn0037291	CG14662	-	0.000691231	0	0.132903	0.000452194	0.149412	0.222692	2.78871	1	1
FBgn0266350	lncRNA:CR44999	long non-coding RNA:CR44999	3.42852	0.155307	0	0.159772	6.78478	2.9958	2.77367	0.179738	1
FBgn0263019	lncRNA:CR43314	long non-coding RNA::CR43314	0.0113781	0.0156988	0.00733077	0.0418021	0.0242172	0.0293803	2.77262	1	1
FBgn0267286	lncRNA:CR45722	long non-coding RNA:CR45722	0.0525411	0	0	0.000175679	0.0934074	0.0520185	2.7712	1	1
FBgn0086367	t	tan	2.84744	1.32579	1.90337	5.65305	5.3595	5.82479	2.77085	0.0348053	1
FBgn0261831	CG42763	-	0.00107726	0.192958	0	0.108822	0.109821	0.318036	2.76588	1	1
FBgn0267617	asRNA:CR45955	antisense RNA:CR45955	1.03365	0.693385	0.693254	1.91601	2.83016	1.93249	2.75944	0.179799	1
FBgn0039368	CG17196	-	0.000186723	0.030772	0	0.0381331	0.000211967	0.0470355	2.75788	1	1
FBgn0036786	skl	sickle	0.0298606	0.0204571	0	0.0516621	0.0532283	0.0337117	2.75454	1	1
FBgn0053834	His1:CG33834	His1:CG33834	5.33e-05	0	0.00964149	0.0264661	6.98e-05	0.000167216	2.75438	1	1
FBgn0267086	lncRNA:CR45530	long non-coding RNA:CR45530	0.789116	0.443754	0.348468	1.83361	0.927615	1.59375	2.75398	0.687553	1
FBgn0034284	CG14491	-	0.000717127	0.126222	0	0.14073	0.206632	0.00218564	2.75366	1	1
FBgn0287216	lncRNA:CR46446	long non-coding RNA:CR46446	0.892961	1.33331	1.36123	2.77485	3.33775	3.76517	2.75338	0.179738	1
FBgn0259738	CG42392	-	0.000262152	0.043957	0	0.0519805	0.000302615	0.0688982	2.74047	1	1
FBgn0037696	GstZ1	Glutathione S transferase Z1	6.22151	5.63594	5.32982	16.6603	15.854	14.4715	2.73376	0.000295713	0.0908756
FBgn0083020	snoRNA:Psi18S-640g	snoRNA:Psi18S-640g	0.00194603	0.356437	0	0.271237	0.702006	0.00612996	2.73276	1	1
FBgn0263630	mir-3641	mir-3641 stem loop	0.00203012	0	0.398275	0.717299	0.00281268	0.368678	2.7199	1	1
FBgn0030859	CG12990	-	0.000382072	0	0.0725124	0.046098	0.0569421	0.0946933	2.7126	1	1
FBgn0263617	lncRNA:CR43626	long non-coding RNA:CR43626	0.00814635	0.0050245	0.00774066	0.00695869	0.0144603	0.0351441	2.70488	1	1
FBgn0053810	His1:CG33810	His1:CG33810	4.32e-05	0	0.0077774	0.013684	0.00731356	0.000129628	2.70147	1	1
FBgn0030170	CG2990	-	0.0326231	0	0	0.0572439	0.0299636	0.000545653	2.68991	1	1
FBgn0036945	Ssk	Snakeskin	7.13	1.57275	2.76148	9.34574	10.7316	10.757	2.68962	0.00291973	0.468841
FBgn0264556	Gr39a	Gustatory receptor 39a	0.313209	0.152529	0.465465	0.939762	0.904933	0.656657	2.68615	1	1
FBgn0035508	CG15005	-	0.0307835	0	0	0.0543673	0.0276941	0.000513278	2.68244	1	1
FBgn0000527	e	ebony	0.280933	0.466056	0.866066	1.8001	1.75748	0.759028	2.67605	0.687553	1
FBgn0053105	p24-2	p24-related-2	0.0532485	5.22319	5.74679	11.6908	11.2824	6.48089	2.672	0.00648526	0.783307
FBgn0259992	CG42489	-	1.98487	0.466072	1.43092	3.31775	3.65821	3.38721	2.66964	0.179738	1
FBgn0029588	CR14798	-	0.00251564	0.231539	0.234419	0.220143	0.441619	0.587414	2.66648	1	1
FBgn0038916	dnd	dead end	1.25402	1.0338	0.296622	3.12343	1.28975	2.45316	2.65679	0.343889	1
FBgn0030931	Xrcc2	X-ray repair cross complementing 2	0.036077	0	0	0.0633157	0.0318919	0.000596275	2.65554	1	1
FBgn0263257	Cngl	Cyclic nucleotide-gated ion channel-like	0.0330145	0.0207294	0.0187542	0.0722948	0.0753057	0.0436548	2.63807	1	1
FBgn0031762	CG9098	-	0.000292379	0	0.0551465	0.0762766	0.000368657	0.0696051	2.63805	1	1
FBgn0030989	Inx5	Innexin 5	0.000354657	0.015008	0.0482066	0.0592691	0.0820749	0.0263367	2.63776	1	1
FBgn0041245	Gr39b	Gustatory receptor 39b	0.000632329	0.110663	0	0.29036	0.000775112	0.00185678	2.63257	1	1
FBgn0086054	snoRNA:Me18S-G1358b	-	0.190657	0.177317	0.166711	0.65466	0.171067	0.578891	2.627	1	1
FBgn0266228	lncRNA:CR44923	long non-coding RNA:CR44923	0.000106421	0.0170371	0	0.0445527	0.000117915	0.000282449	2.62215	1	1
FBgn0085466	CG34437	-	0.30769	0.474668	0.141439	0.454906	1.12092	0.843585	2.61899	1	1
FBgn0052040	CG32040	-	3.49973	1.79471	2.67331	6.51917	5.96538	8.37144	2.61755	0.0242334	1
FBgn0266623	asRNA:CR45130	antisense RNA:CR45130	0.000204791	0.0142148	0.0208657	0.0546628	0.00023185	0.0373082	2.61307	1	1
FBgn0267970	lncRNA:CR46248	long non-coding RNA:CR46248	0.000386634	0	0.0733982	0.190568	0.000508119	0.00121717	2.60614	1	1
FBgn0031694	Cyp4ac2	Cyp4ac2	4.91008	2.23712	2.61578	9.11533	9.65806	6.6384	2.60287	0.0167796	1
FBgn0011706	rpr	reaper	0.166484	0.0638838	0.0448763	0.221283	0.304372	0.189148	2.59698	1	1
FBgn0039752	CG15530	-	0.0586026	0.0989986	0	0.119943	0.224373	0.0648934	2.59649	1	1
FBgn0263834	CR43696	-	0.000453031	0.0199183	0.0613657	0.080189	0.0961641	0.0345269	2.57998	1	1
FBgn0052445	CG32445	-	0.000165757	0	0.0308395	0.0523652	0.0271266	0.000497021	2.57985	1	1
FBgn0050237	tRNA:Gln-CTG-1-1	transfer RNA:Glutamine-CTG 1-1	0.00212462	0.390305	0	0.0012352	0.0025647	1.00685	2.57535	1	1
FBgn0265937	asRNA:CR44724	antisense RNA:CR44724	0.000923174	0.0299362	0.140613	0.116648	0.182913	0.141908	2.57458	1	1
FBgn0264955	asRNA:CR44124	antisense RNA:CR44124	0.111934	0.110374	0.322483	0.461454	0.931071	0.00875986	2.57215	1	1
FBgn0003483	spn-E	spindle E	0.000368064	0.0374459	0.0259276	0.0521053	0.000409005	0.111314	2.57019	1	1
FBgn0265819	lncRNA:CR44608	long non-coding RNA:CR44608	0.215871	0.237036	0	0.39811	0.596545	0.168275	2.56771	1	1
FBgn0051300	CG31300	-	0.680513	0.840043	1.39102	2.74336	2.3091	2.41898	2.56611	0.343889	1
FBgn0261505	CR42653	-	2.38288	2.83644	3.53993	7.43435	7.48168	7.5498	2.56482	0.0295895	1
FBgn0037030	CG3288	-	0.00121521	0.218729	0	0.000688103	0.224805	0.338444	2.564	1	1
FBgn0034741	CG4269	-	0.254481	0.155008	0.0379725	0.469386	0.240566	0.434252	2.5571	1	1
FBgn0082933	snoRNA:Me28S-G1083c	snoRNA:Me28S-G1083c	3.56e-06	0.000427208	6.16e-05	0.000155344	0.000146161	0.000950381	2.54258	1	1
FBgn0085359	CG34330	-	4.01114	0.573803	1.38708	4.38356	5.31018	5.48973	2.54243	0.0785293	1
FBgn0265039	lncRNA:CR44156	long non-coding RNA:CR44156	0.321931	0.0687152	0.0972645	0.613973	0.337095	0.288998	2.54158	1	1
FBgn0035427	ckd	cracked	0.113768	0.235027	0.117802	0.374592	0.458323	0.348261	2.53147	1	1
FBgn0262315	mir-2493	mir-2493 stem loop	0.394134	0.0451875	0	0.21325	0.234023	0.661292	2.52336	1	1
FBgn0263471	scaRNA:MeU2-48	small Cajal body-specific RNA : MeU2-48	0.0445662	0	0.212843	0.563332	0.00169669	0.084491	2.5233	1	1
FBgn0266869	asRNA:CR45330	antisense RNA:CR45330	0.815715	0.207249	0	0.815327	1.10625	0.657361	2.52104	0.625042	1
FBgn0265074	lncRNA:CR44185	long non-coding RNA:CR44185	0.682298	0.120137	0	0.673327	0.591414	0.755135	2.51718	1	1
FBgn0035112	CG13877	-	7.69044	6.28877	13.0601	24.9413	19.9481	23.14	2.51595	0.000268426	0.0872988
FBgn0086695	hd	humpty dumpty	0.39358	0.143719	0.237902	0.932173	0.723103	0.291098	2.5108	1	1
FBgn0030598	CG9503	-	0.0604892	0.0283699	0.0156033	0.0145504	0.133655	0.11395	2.50957	1	1
FBgn0032435	Oatp33Eb	Organic anion transporting polypeptide 33Eb	0.0919745	0.0327604	0	0.230793	0.000807011	0.0811074	2.50698	1	1
FBgn0037746	CG8478	-	0.17165	0.162631	0.110614	0.33804	0.44087	0.334248	2.50207	1	1
FBgn0262456	mir-125	mir-125 stem loop	0.000103596	8.12e-05	0.00250829	0.00456306	0.00168215	0.000470301	2.49361	1	1
FBgn0267201	lncRNA:CR45641	long non-coding RNA:CR45641	0.000130441	0.0211032	0	0.0523728	0.000138751	0.000332359	2.48869	1	1
FBgn0083936	Acp54A1	Accessory gland protein 54A1	0.378259	0.13423	0.135802	0.468975	0.582118	0.55752	2.48131	1	1
FBgn0036474	Or71a	Odorant receptor 71a	0.163692	0	0.145148	0.315511	0.119783	0.330027	2.47805	1	1
FBgn0000320	eya	eyes absent	0.0345797	0.124135	0.113897	0.163835	0.259254	0.252386	2.47779	1	1
FBgn0020270	mre11	meiotic recombination 11	1.98209	1.86766	2.31302	5.28696	4.80897	5.17009	2.47713	0.0785293	1
FBgn0051681	CG31681	-	15.0133	0	0	36.9106	0.0778892	0.187878	2.47624	0.390744	1
FBgn0266838	asRNA:CR45300	antisense RNA:CR45300	0.0211701	0	0.0384527	0.000175066	0.0329601	0.114471	2.47567	1	1
FBgn0051191	CG31191	-	0.0100091	0	0	3.02e-05	0.0245885	0.000150257	2.47465	1	1
FBgn0051516	CG31516	-	0.0494974	0	0	0.0425741	0.000303346	0.0791739	2.46581	1	1
FBgn0051028	CG31028	-	0.134237	0.171684	0.0745871	0.381264	0.274366	0.282475	2.4654	1	1
FBgn0037506	Mics1	Mitochondrial morphology and cristae structure 1	0.0864999	0.0190873	0.0322666	0.149233	0.125993	0.0641362	2.46175	1	1
FBgn0038262	CG14857	-	0.174335	0.0534188	0	0.436857	0.120065	0.00352842	2.46077	1	1
FBgn0278599	asRNA:CR46269	antisense RNA:CR46269	0.0931214	0.0335125	0.0252336	0.355924	0.0144732	0.00235791	2.45448	1	1
FBgn0063385	snoRNA:Me28S-A3407a	-	0.0025674	0	0.505579	0.00152306	0.00316246	1.24096	2.45136	1	1
FBgn0035281	Cpr62Bc	Cuticular protein 62Bc	0.000731948	0	0.140899	0.18775	0.156559	0.00216991	2.44634	1	1
FBgn0034470	Obp56d	Odorant-binding protein 56d	2.2456	0.759348	1.09604	6.83626	2.44567	0.714139	2.43748	0.179738	1
FBgn0052111	lncRNA:CR32111	long non-coding RNA:CR32111	0.0310499	0	0	8.78e-05	0.000182299	0.0753283	2.43474	1	1
FBgn0003935	snRNA:U5:34A	small nuclear RNA U5 at 34A	0.000261856	0.0439049	0	0.0533596	0.0534885	0.000667367	2.43431	1	1
FBgn0026411	Lim1	LIM homeobox 1	0.0469394	0	0	0.11312	0.000300959	0.000720916	2.43168	1	1
FBgn0263835	CR43697	-	0.0408769	0	0.0838638	0.142169	0.0725644	0.0885649	2.43143	1	1
FBgn0067905	IM14	Immune induced molecule 14	306.435	60.0236	79.1547	305.728	326.119	445.526	2.41773	0.00728499	0.832164
FBgn0050065	CG30065	-	0.0318068	0	0.0219875	0.000153389	0.000318464	0.12946	2.41535	1	1
FBgn0086254	Akr1B	Aldo-keto reductase 1B	311.026	69.2247	73.4314	383.237	445.069	265.897	2.41183	0.00743584	0.832164
FBgn0031970	CG7227	-	1.86279	2.4214	2.20352	5.49218	5.11778	5.03692	2.41177	0.0526235	1
FBgn0013692	mt:tRNA:Glu-TTC	mitochondrial transfer RNA:Glutamic acid-TTC	0.000286177	0.0481982	0	0.0575134	0.0583879	0.000724394	2.40543	1	1
FBgn0036204	Tim13	Tim13	0.177974	0.0666676	0	0.31969	0.164867	0.103153	2.40233	1	1
FBgn0267647	lncRNA:CR45985	long non-coding RNA:CR45985	0.00166786	0.303831	0	0.187643	0.374875	0.170606	2.39976	1	1
FBgn0264272	mwh	multiple wing hairs	1.256	0.594964	0.807372	1.91119	2.43422	2.03096	2.39863	0.507924	1
FBgn0262598	mtsh	mitoshell	0.0634668	0	0	0.000189737	0.150875	0.000943627	2.39509	1	1
FBgn0053868	His2B:CG33868	His2B:CG33868	0.907372	0.00839977	0.138654	0.906741	0.656394	0.958467	2.39145	0.625042	1
FBgn0266638	asRNA:CR45145	antisense RNA:CR45145	0.000226075	0.0376237	0	0.0762281	0.0133606	0.000564195	2.38186	1	1
FBgn0264564	asRNA:CR43936	antisense RNA:CR43936	0.000542131	0.0942012	0	0.000271334	0.087441	0.137873	2.38102	1	1
FBgn0038946	rdhB	retinol dehydrogenase B	0.00244114	0.254958	0.195435	0.526599	0.211003	0.337991	2.37525	1	1
FBgn0020429	GluRIIB	Glutamate receptor IIB	0.000716368	0.126083	0	0.000363927	0.122263	0.178184	2.37235	1	1
FBgn0039810	CG15549	-	0.000317995	0.0257095	0.0292996	0.064067	0.0658568	0.000812796	2.36298	1	1
FBgn0264462	lncRNA:CR43870	long non-coding RNA:CR43870	0.130347	0	0.0696899	0.394357	0.00122927	0.0764088	2.35953	1	1
FBgn0264328	asRNA:CR43787	antisense RNA:CR43787	0.358866	0	0	0.300846	0.211452	0.334169	2.35872	1	1
FBgn0020633	Mcm7	Minichromosome maintenance 7	0.74917	0.317496	0	0.961383	1.0035	0.549265	2.35701	0.625042	1
FBgn0040349	CG3699	-	484.71	23.8683	60.6512	468.187	515.323	356.751	2.35452	0.0860131	1
FBgn0000078	Amy-d	Amylase distal	17.922	3.52642	4.01676	19.865	18.5171	21.3828	2.34692	0.0022767	0.386475
FBgn0000092	dyw	daywake	0.827445	0.533822	0	1.17641	0.793028	1.22434	2.34618	0.625042	1
FBgn0262370	mir-7	mir-7 stem loop	0.0325578	0.245346	0	0.0337362	0.273597	0.344676	2.34617	1	1
FBgn0020638	Lcp65Ag1	Lcp65Ag1	1.28865	0	0.501893	1.81636	1.3958	0.988019	2.34576	0.687553	1
FBgn0039411	dysf	dysfusion	0.0251293	0	0.019147	0.0664722	0.0254391	0.0117096	2.34033	1	1
FBgn0262018	CadN2	Cadherin-N2	0.0253107	0.013996	0	0.0179336	0.0405578	0.0334962	2.34025	1	1
FBgn0267084	asRNA:CR45528	antisense RNA:CR45528	0.19219	0.0790906	0.24269	0.627654	0.354763	0.218965	2.33745	1	1
FBgn0267174	lncRNA:CR45614	long non-coding RNA:CR45614	0.210965	0.143358	0.201983	0.452024	0.301405	0.544912	2.33386	1	1
FBgn0040376	AANATL7	Arylalkylamine N-acetyltransferase-like 7	0.143173	0	0	0.232691	0.000860288	0.100509	2.33326	1	1
FBgn0035678	CG10469	-	9.8328	4.13028	3.18298	27.4095	6.60609	5.9435	2.33051	0.0354281	1
FBgn0040653	IM4	Immune induced molecule 4	161.994	45.3959	33.2945	173.005	166.376	221.314	2.32959	0.00665617	0.785693
FBgn0022359	Sodh-2	Sorbitol dehydrogenase-2	42.9707	7.52248	24.597	57.9798	59.5236	56.5715	2.31821	0.00140749	0.28379
FBgn0002466	sti	sticky	0.084725	0.0229244	0	0.0523223	0.0825895	0.114376	2.31574	1	1
FBgn0267160	asRNA:CR45600	antisense RNA:CR45600	24.0296	18.6097	21.4829	49.7189	58.0017	40.7318	2.31515	9.74e-06	0.00498178
FBgn0262458	mir-305	mir-305 stem loop	0.152085	0	0.164946	0.34018	0.0018785	0.391105	2.3126	1	1
FBgn0050197	CG30197	-	115.275	54.7738	61.1292	184.502	177.433	172.666	2.3125	5.61e-06	0.00337994
FBgn0025676	CkIIalpha-i3	CKII-alpha subunit interactor-3	4.69054	4.29413	4.84266	10.7115	10.066	11.1913	2.31199	0.0114566	1
FBgn0263655	CG43646	-	0.465212	0	0	0.361948	0.703597	0.00671179	2.30488	1	1
FBgn0262808	CG43179	-	0.184026	0.27481	0	0.184815	0.548034	0.320866	2.29649	1	1
FBgn0034974	CG16786	-	0.0867193	0.102555	0.0480749	0.149375	0.155786	0.23989	2.2964	1	1
FBgn0261840	pre-mod(mdg4)-X	-	0.0855078	0.141164	0.079589	0.119904	0.435395	0.146228	2.29062	1	1
FBgn0264789	asRNA:CR44019	antisense RNA:CR44019	1.46989	0.847999	1.08901	2.14299	2.01766	3.64001	2.28967	0.226708	1
FBgn0264984	lncRNA:CR44135	long non-coding RNA:CR44135	1.14389	0.769084	0.502878	2.08486	1.97744	1.46084	2.28621	0.453218	1
FBgn0053511	CG33511	-	0.131348	0	0.087352	0.197241	0.200115	0.102576	2.28593	1	1
FBgn0002899	mus301	mutagen-sensitive 301	0.255019	0.0867391	0.227034	0.4832	0.542171	0.274682	2.28564	1	1
FBgn0265659	lncRNA:CR44466	long non-coding RNA:CR44466	0.331134	0	0.134531	0.393	0.492648	0.177859	2.28385	1	1
FBgn0266706	lncRNA:CR45196	long non-coding RNA:CR45196	0.0730243	0	0	0.000208282	0.165473	0.00103586	2.28303	1	1
FBgn0027106	Inx7	Innexin 7	0.236533	0.185547	0.349568	0.5963	0.392558	0.768307	2.27716	1	1
FBgn0003701	thr	three rows	0.0319102	0.0250509	0	0.039194	0.0241774	0.0661729	2.27426	1	1
FBgn0263582	lncRNA:CR43607	long non-coding RNA:CR43607	0.238666	0	0.10491	0.26567	0.240908	0.274378	2.27302	1	1
FBgn0033603	Cpr47Ef	Cuticular protein 47Ef	0.216747	0.444851	0.246667	1.13443	0.470486	0.450054	2.26252	1	1
FBgn0022355	Tsf1	Transferrin 1	1985.55	217.147	508.515	2004.59	2450.3	1677.72	2.26194	0.0334073	1
FBgn0032472	CG9928	-	223.919	144.629	175.199	392.383	412.547	424.552	2.26113	3.99e-09	7.1e-06
FBgn0265699	lncRNA:CR44506	long non-coding RNA:CR44506	4.5e-05	0	0.00810036	2.03e-05	4.22e-05	0.018346	2.26	1	1
FBgn0024289	Sodh-1	Sorbitol dehydrogenase 1	1317.11	164.86	352.499	1407.3	1587.17	1136.29	2.25175	0.0271061	1
FBgn0027494	RpS10a	Ribosomal protein S10a	0.0642227	0.0488271	0	0.0639294	0.000639006	0.189973	2.25159	1	1
FBgn0038114	CG11670	-	0.000878147	0.155947	0	0.000426452	0.000885412	0.35167	2.25081	1	1
FBgn0267322	lncRNA:CR45758	long non-coding RNA:CR45758	0.000716295	0.126069	0	0.11176	0.000721189	0.172572	2.24831	1	1
FBgn0029521	Or1a	Odorant receptor 1a	0.159218	0	0	0.235221	0.119964	0.00224281	2.2449	1	1
FBgn0265954	lncRNA:CR44741	long non-coding RNA:CR44741	3.72965	2.96709	3.26749	8.52843	6.58703	7.24019	2.24359	0.0503078	1
FBgn0051642	CG31642	-	9.1e-05	0.0144484	0	3.69e-05	0.00955729	0.0228272	2.2299	1	1
FBgn0065048	snoRNA:U3:54Aa	snoRNA:U3:54Aa	0.328276	0.176613	0.119521	0.850442	0.404392	0.136018	2.22747	1	1
FBgn0262435	mir-1009	mir-1009 stem loop	1.55e-07	1.89e-05	0	3.53e-08	7.34e-08	4.23e-05	2.22559	1	1
FBgn0031432	Cyp309a1	Cyp309a1	26.9451	4.27827	3.56444	26.585	26.0027	24.6887	2.22137	0.0188397	1
FBgn0024184	unc-4	unc-4	0.721383	0.947105	1.19987	2.14	1.96816	2.25744	2.21925	0.507924	1
FBgn0267276	asRNA:CR45712	antisense RNA:CR45712	0.163429	0.0588621	0	0.0803807	0.314621	0.0978038	2.21694	1	1
FBgn0261567	CG42681	-	0.429738	0	0.217918	0.207534	0.537304	0.689912	2.2153	1	1
FBgn0038291	CG3984	-	40.5606	13.5272	14.7232	51.3449	59.4284	41.2976	2.20998	0.00107616	0.242803
FBgn0022774	Oat	Ornithine aminotransferase precursor	117.537	33.7767	54.3993	164.988	175.395	113.838	2.20803	0.00185903	0.33217
FBgn0035189	CG9119	-	256.472	35.4581	60.1931	256.962	292.702	227.539	2.20719	0.0289158	1
FBgn0053300	Muc30E	Mucin 30E	0.00820673	0.00474829	0.0234857	0.0336896	0.0205106	0.0261778	2.20572	1	1
FBgn0085342	CG34313	-	0.447687	0.357907	0.239233	0.432449	0.990119	0.881921	2.20562	1	1
FBgn0037726	CG9492	-	0.00594182	0.00534576	0.0133274	0.0219818	0.0103219	0.0219685	2.20484	1	1
FBgn0031937	CG13795	-	42.2316	27.6852	30.8959	71.2095	78.7507	72.2991	2.20467	1.59e-06	0.00113668
FBgn0037581	CG7352	-	0.00244195	0.223454	0.22853	0.243413	0.353924	0.402917	2.20114	1	1
FBgn0051956	Pgant4	Polypeptide N-Acetylgalactosaminyltransferase 4	0.213052	0.201094	0	0.339527	0.415659	0.156227	2.2007	1	1
FBgn0039670	CG7567	-	0.542049	0.114478	0	0.631715	0.415984	0.392128	2.1931	1	1
FBgn0082924	snoRNA:Or-aca2	snoRNA:Or-aca2	0.00166061	0.000267503	0.000132862	0.000580819	0.000860531	0.00306732	2.18763	1	1
FBgn0000826	png	pan gu	0.0379951	0.144168	0.07478	0.190607	0.221841	0.149497	2.18705	1	1
FBgn0038847	CG12278	-	0.0365702	0	0.136479	0.120684	0.205433	0.0518379	2.18409	1	1
FBgn0031716	CG14015	-	0.0208874	0.0410099	0	0.0500981	0.0841879	0.000838818	2.18305	1	1
FBgn0083974	CG34138	-	0.00173485	0	0.339452	0.280841	0.280502	0.182814	2.18109	1	1
FBgn0083058	snoRNA:Psi18S-1086	snoRNA:Psi18S-1086	0.000726262	0	0.139782	0.000384403	0.303894	0.00191186	2.17916	1	1
FBgn0003933	snRNA:U5:14B	small nuclear RNA U5 at 14B	0.17026	0.051126	0.125528	0.449668	0.20616	0.0997072	2.17788	1	1
FBgn0035644	DNApol-epsilon58	DNA polymerase epsilon 58kD subunit	0.290452	0	0	0.289628	0.338571	0.00396244	2.17647	1	1
FBgn0038463	CG3534	-	106.549	26.8577	43.6146	130.507	145.893	108.805	2.17603	0.00340435	0.51423
FBgn0027070	Ugt36E1	UDP-glycosyltransferase family 36 member E1	3.17392	5.24802	3.42571	7.8347	5.74426	12.0717	2.16505	0.0472595	1
FBgn0032284	CG7294	-	0.144081	0.0515264	0.156106	0.389355	0.133949	0.237691	2.16368	1	1
FBgn0286873	CG46395	-	0.523127	0.348407	0	0.405076	0.79042	0.68991	2.16332	1	1
FBgn0036985	zye	zye	0.0718759	0.146178	0.0770286	0.290828	0.208473	0.138813	2.16249	1	1
FBgn0032726	CG10621	-	324.322	88.6377	142.584	397.899	395.964	407.439	2.16239	0.00241103	0.397909
FBgn0263484	snoRNA:Pi4KIIalpha-a	-	0.0120267	0.0135557	0.259614	0.231932	0.380757	0.00386178	2.16185	1	1
FBgn0039396	CCAP-R	Crustacean cardioactive peptide receptor	0.16892	0.110763	0.130302	0.243416	0.323106	0.319367	2.16079	1	1
FBgn0265419	lncRNA:CR44331	long non-coding RNA:CR44331	0.155791	0	0	0.115371	0.114481	0.106527	2.15917	1	1
FBgn0034002	CG8079	-	5.0072	2.67177	3.7064	8.60161	8.30456	7.5914	2.15167	0.0411572	1
FBgn0266676	lncRNA:CR45166	long non-coding RNA:CR45166	0.29675	0.214032	0.354055	0.587136	0.478647	0.792563	2.14878	1	1
FBgn0033521	CG12896	-	45.4334	12.4424	10.2741	52.3056	51.5655	42.4988	2.14776	0.00850235	0.89119
FBgn0283561	mir-9374	mir-9374 stem loop	0.000480623	0.000555126	0.000478127	0.00159018	0.000812214	0.000844806	2.14496	1	1
FBgn0052547	CG32547	-	0.158724	0.0966726	0.127462	0.328809	0.254621	0.23733	2.14377	1	1
FBgn0053281	CG33281	-	0.193746	0.169236	0.239837	0.595884	0.42263	0.271095	2.1393	1	1
FBgn0032294	Vha16-5	Vacuolar H[+] ATPase 16kD subunit 5	0.000796919	0.0843647	0.0570268	0.0817472	0.100146	0.121913	2.13664	1	1
FBgn0020908	Scp1	Sarcoplasmic calcium-binding protein 1	0.613339	1.06184	2.43683	4.21984	3.67798	0.886683	2.1363	0.267023	1
FBgn0034291	CG5770	-	0.0015038	0.272905	0	0.16045	0.421855	0.00366752	2.13541	1	1
FBgn0266750	lncRNA:CR45223	long non-coding RNA:CR45223	0.00861462	0.0169417	0	6.32e-05	0.0174296	0.0370156	2.13288	1	1
FBgn0032538	Vajk2	-	0.0313725	0.06632	0.0273359	0.080564	0.0555144	0.130544	2.1325	1	1
FBgn0003900	twi	twist	0.583954	0.181922	0.374342	1.57148	0.389401	0.469397	2.13142	1	1
FBgn0032803	CG13082	-	0.234808	0.11218	0.19273	0.4273	0.45758	0.2654	2.13126	1	1
FBgn0040290	RecQ4	RecQ4 helicase	0.243705	0.0732688	0.209533	0.414688	0.490568	0.214914	2.12755	1	1
FBgn0267070	lncRNA:CR45514	long non-coding RNA:CR45514	0.0837848	0	0.06297	0.0682474	0.111314	0.132599	2.12709	1	1
FBgn0267512	5.8SrRNA:CR45852	5.8S ribosomal RNA:CR45852	0.00684282	0.00428941	0.0085243	0.0168585	0.00854757	0.0164032	2.12699	1	1
FBgn0266915	lncRNA:CR45375	long non-coding RNA:CR45375	0.0251606	0.0302484	0.11108	0.092565	0.000893048	0.260201	2.12422	1	1
FBgn0086915	Mst77F	Male-specific transcript 77F	0.0643471	0.0265319	0.0389	0.0728965	0.125622	0.0769162	2.12234	1	1
FBgn0011955	tRNA:Arg-ACG-1-5	transfer RNA:Arginine-ACG 1-5	0.00231178	0.122596	0.310154	0.177992	0.00234747	0.742174	2.12042	1	1
FBgn0053082	Rpp21	Ribonuclease P/MRP subunit p21	1.68563	9.07183	16.4395	1.89269	32.7172	23.0414	2.11977	0.110814	1
FBgn0262405	mir-998	mir-998 stem loop	0.606318	0.0159123	0.445581	0.711553	0.973126	0.572646	2.11397	1	1
FBgn0030207	CG2887	-	0.000323343	0.0226233	0.0337153	0.0290918	0.0535833	0.036897	2.11027	1	1
FBgn0038214	CG9616	-	37.4606	25.1388	34.4719	68.6083	70.2417	65.7931	2.10817	7.98e-06	0.00458695
FBgn0038337	CG6125	-	1.01578	0.908992	0.871105	3.71616	0.876232	1.29388	2.10534	0.507924	1
FBgn0003480	spn-B	spindle B	0.367998	0.299845	0.525335	0.875194	0.921147	0.713113	2.10317	1	1
FBgn0015040	Cyp9c1	Cytochrome P450-9c1	24.8858	13.6103	17.6464	39.6176	41.1701	36.9605	2.09731	0.000236707	0.0811359
FBgn0039324	CG10553	-	1.13493	0.356022	0.402562	2.7139	0.669798	0.586413	2.09669	0.687553	1
FBgn0267601	lncRNA:CR45939	long non-coding RNA:CR45939	0.000125324	0.0202334	0	0.0422495	0.000111782	0.000267758	2.0939	1	1
FBgn0016053	pgc	polar granule component	0.000182434	0	0.0340221	8.29e-05	0.000172187	0.0712771	2.09131	1	1
FBgn0043535	Obp57a	Odorant-binding protein 57a	11.3556	10.272	10.7575	19.9475	23.6414	24.1193	2.09072	0.00237892	0.39636
FBgn0082975	snoRNA:Psi28S-3305b	snoRNA:Psi28S-3305b	0.00159877	0.0173056	0.286892	0.207699	0.427249	0.00400087	2.08946	1	1
FBgn0024740	Lip2	Lipase 2	2.25918	0.254954	0.553681	1.8454	2.33051	2.23076	2.08835	0.507924	1
FBgn0262123	l(2)41Ab	lethal (2) 41Ab	0.216928	0.192363	0.169506	0.471374	0.49439	0.2412	2.08529	1	1
FBgn0262481	CG43071	-	17.505	17.5698	15.224	35.5751	37.3224	31.748	2.08048	0.000330571	0.0998662
FBgn0002862	Mst87F	Male-specific RNA 87F	0.116059	0	0	0.000302271	0.239372	0.00150334	2.07806	1	1
FBgn0034705	CG11170	-	0.877086	0.635395	0.826112	1.91459	1.53638	1.39754	2.07326	0.453218	1
FBgn0033763	CG8646	-	7.40882	5.08543	4.80348	10.9862	12.0587	12.7748	2.07077	0.0127919	1
FBgn0001227	Hsp67Ba	Heat shock gene 67Ba	0.0464959	0.047234	0	0.0455714	0.0951821	0.0527818	2.06482	1	1
FBgn0263983	CG43732	-	0.228877	0.456049	0.589605	1.14141	1.18628	0.301849	2.06314	0.625042	1
FBgn0267693	asRNA:CR46029	antisense RNA:CR46029	8.2e-05	0.00337362	0.010566	0.00960919	0.0191373	0.000176453	2.06275	1	1
FBgn0265254	lncRNA:CR44268	long non-coding RNA:CR44268	1.64711	3.08335	3.44136	4.33877	6.87347	5.61619	2.05932	0.108	1
FBgn0000061	al	aristaless	0.0662654	0.153313	0.0447459	0.176329	0.267141	0.100467	2.05784	1	1
FBgn0037717	CG8301	-	0.471772	0.258018	0.286076	0.683085	0.698967	0.707068	2.05649	1	1
FBgn0036927	Gabat	gamma-aminobutyric acid transaminase	0.691683	0.7046	0.772688	2.79855	0.731189	0.926161	2.05438	0.687553	1
FBgn0283428	lncRNA:CR46271	long non-coding RNA:CR46271	0.0611182	0.141105	0.0630692	0.268993	0.081053	0.19471	2.05342	1	1
FBgn0283439	CG46281	-	0.0336128	0.0214463	0.138894	0.142932	0.114225	0.140837	2.05201	1	1
FBgn0085459	CG34430	-	0.295634	0	0.319819	0.438832	0.511199	0.311722	2.05012	1	1
FBgn0039719	CG15515	-	3.98918	4.8604	4.80288	10.8857	8.1466	8.9156	2.04709	0.0438058	1
FBgn0263414	asRNA:CR43460	antisense RNA:CR43460	0.000563665	0.0249377	0.0768769	0.000250828	0.0560606	0.153248	2.04691	1	1
FBgn0264862	asRNA:CR44053	antisense RNA:CR44053	0.21089	0	0	0.000542211	0.427861	0.00269684	2.0442	1	1
FBgn0038115	CG7966	-	63.4766	23.6558	16.5851	66.0258	64.972	80.2286	2.03656	0.00633998	0.782295
FBgn0033978	Cyp6a23	Cyp6a23	26.5627	22.4051	17.5831	40.0602	49.1351	46.1998	2.03446	0.000152712	0.0604875
FBgn0267142	lncRNA:CR45582	long non-coding RNA:CR45582	0.00414653	0.436321	0.339943	0.475621	0.492016	0.617155	2.03072	1	1
FBgn0039704	neo	neyo	0.11779	0.0792599	0.0822984	0.256311	0.0959611	0.213861	2.02662	1	1
FBgn0036549	CG10516	-	92.6975	39.0334	52.5892	145.422	143.153	84.3925	2.02348	0.00141704	0.28379
FBgn0263072	CG43347	-	0.000336556	0.032388	0.0254912	0.0395735	0.0328947	0.0452502	2.02211	1	1
FBgn0032751	CG17343	-	1.44343	2.51217	0	2.53797	2.40258	3.05557	2.02147	0.387859	1
FBgn0031305	Iris	Iris	201.283	142.878	187.616	348.708	362.669	362.224	2.0189	5.83e-08	5.78e-05
FBgn0266072	lncRNA:CR44825	long non-coding RNA:CR44825	0.0836681	0.0927523	0	0.145142	0.000903959	0.209897	2.01758	1	1
FBgn0032100	CG13108	-	0.00129261	0	0.251605	0.000622341	0.219249	0.290339	2.01746	1	1
FBgn0005655	PCNA	Proliferating cell nuclear antigen	1.71313	0.238342	0.350895	1.9642	1.70312	0.970043	2.01417	0.453218	1
FBgn0037197	CG13239	-	0.0572563	0	0	0.051361	0.000288006	0.0636712	2.01411	1	1
FBgn0010240	Lcch3	Ligand-gated chloride channel homolog 3	0.176199	0	0.179829	0.407784	0.0803308	0.227559	2.01016	1	1
FBgn0265914	asRNA:CR44703	antisense RNA:CR44703	0.0344796	0	0	8.13e-05	0.0312004	0.0379584	2.00814	1	1
FBgn0039915	Gat	GABA transporter	0.53283	0.281656	0.3839	0.619188	1.02783	0.757447	2.00642	1	1
FBgn0030374	CG15734	-	0.0805942	0	0	0.0718259	0.000406372	0.0894713	2.00639	1	1
FBgn0053510	CG33510	-	0.588851	0	0.438191	0.845802	0.801871	0.409765	2.00326	1	1
FBgn0266139	lncRNA:CR44845	long non-coding RNA:CR44845	0.000673454	0	0.129415	0.0374786	0.106607	0.116408	2.00244	1	1
FBgn0034321	CG14502	-	1.30991	0.423778	1.02488	1.67093	1.96447	1.88677	2.00182	0.726624	1
FBgn0085385	bma	black match	0.0788927	0.162428	0.0975187	0.224873	0.276877	0.175819	1.99968	1	1
FBgn0002939	ninaD	neither inactivation nor afterpotential D	1.05257	1.25744	0.807511	2.23631	1.88328	2.11278	1.99914	0.507924	1
FBgn0032285	CG17108	-	408.525	104.831	113.016	362.078	393.593	496.49	1.99907	0.0199478	1
FBgn0032850	Kua	Kua	4.20307	3.41428	1.93366	6.48772	6.05859	6.54238	1.9986	0.0874071	1
FBgn0286929	CG46426	-	54.9128	33.0264	26.7691	65.8064	79.5066	83.8884	1.99812	0.00021448	0.076458
FBgn0265938	lncRNA:CR44725	long non-coding RNA:CR44725	2.28146	0.702634	1.51017	3.10077	2.87248	2.99964	1.99652	0.267023	1
FBgn0037387	CG1213	-	221.139	136.549	171.547	355.505	362.758	337.083	1.9941	1.51e-06	0.00113668
FBgn0036461	Zip71B	Zinc/iron regulated transporter-related protein 71B	0.31923	0.284261	0.304895	1.15104	0.37991	0.280034	1.99363	1	1
FBgn0266076	mir-276a	mir-276a stem loop	0.00509053	0.00152785	0.00588099	0.00926532	0.00665754	0.00896718	1.9913	1	1
FBgn0267177	lncRNA:CR45617	long non-coding RNA:CR45617	0.0817438	0.0590218	0.0854539	0.141679	0.219205	0.0895226	1.99102	1	1
FBgn0266626	asRNA:CR45133	antisense RNA:CR45133	0.000150292	0	0.0278948	0.0553293	0.000146633	0.000351238	1.99063	1	1
FBgn0035978	UGP	UDP-glucose pyrophosphorylase	587.95	223.506	361.357	807.682	836.695	688.889	1.98946	0.000948704	0.222496
FBgn0267604	lncRNA:CR45942	long non-coding RNA:CR45942	0.0793291	0	0	0.0725939	0.000396347	0.0846436	1.98709	1	1
FBgn0051921	CG31921	-	0.0290299	0.00995753	0.121656	0.0442641	0.13288	0.141941	1.9863	1	1
FBgn0052625	CG32625	-	0.000747669	0	0.143989	0.000345472	0.000717274	0.286014	1.98344	1	1
FBgn0017577	Mcm5	Minichromosome maintenance 5	0.377954	0.197231	0.275015	0.656381	0.638931	0.390903	1.98332	1	1
FBgn0082947	snoRNA:Me18S-U1356c	snoRNA:Me18S-U1356c	0.416928	0	0	0.00101084	0.376743	0.446957	1.97806	1	1
FBgn0029939	CG9650	-	0.000223569	0.0131533	0.0255713	0.0287999	0.014097	0.0341425	1.97799	1	1
FBgn0267707	lncRNA:CR46040	long non-coding RNA:CR46040	0.000409536	0.00856875	0.0661248	0.0988846	0.000378042	0.0491503	1.97612	1	1
FBgn0267676	asRNA:CR46012	antisense RNA:CR46012	0.000505098	0.0874733	0	0.132249	0.0403422	0.00108839	1.97412	1	1
FBgn0034126	jtb	jetboil	4.46558	7.21533	8.15188	12.6212	12.697	13.8279	1.97381	0.0185297	1
FBgn0030105	CG15369	-	0.561672	0	0	0.583822	0.134103	0.389592	1.97182	1	1
FBgn0033836	CG18278	-	1.98061	1.61351	1.41112	3.36329	3.67426	2.82975	1.9714	0.301965	1
FBgn0036208	CG10361	-	35.6785	10.8131	12.2281	40.4678	45.3251	29.9547	1.97119	0.00923435	0.926269
FBgn0015575	alpha-Est7	alpha-Esterase-7	193.26	100.072	102.883	264.369	276.017	237.759	1.96395	0.000191373	0.0710633
FBgn0051075	CG31075	-	42.9324	4.7508	5.36726	36.129	36.7505	31.1763	1.96145	0.0946085	1
FBgn0000079	Amy-p	Amylase proximal	15.8555	2.37834	2.49499	13.3882	12.1809	15.0245	1.95832	0.0422263	1
FBgn0261089	Sytalpha	Synaptotagmin alpha	0.0602066	0.0738849	0.126244	0.110253	0.210914	0.188381	1.95727	1	1
FBgn0265159	asRNA:CR44228	antisense RNA:CR44228	0.00337251	0.00275012	0.00330826	0.00428181	0.00737066	0.00680561	1.9572	1	1
FBgn0085263	CG34234	-	0.133319	0.068141	0.023857	0.101732	0.175618	0.16355	1.9568	1	1
FBgn0031252	CG13690	-	0.125199	0.019964	0	0.0298013	0.116724	0.137261	1.95495	1	1
FBgn0033584	CG7737	-	0.606283	0.201242	0.461286	0.774411	0.793365	0.910648	1.95334	1	1
FBgn0265339	asRNA:CR44293	antisense RNA:CR44293	0.0597965	0.130901	0	0.279631	0.0903811	0.00234099	1.95259	1	1
FBgn0031559	CG3513	-	9.349	0.464133	1.70772	7.5228	7.90719	7.04517	1.95082	0.0804233	1
FBgn0264384	lncRNA:CR43836	long non-coding RNA:CR43836	1.18188	0.376749	0.403698	2.01605	1.4157	0.395511	1.95037	0.687553	1
FBgn0031703	CG12512	-	22.9598	7.50398	10.2733	29.8703	29.346	20.2346	1.95034	0.00822083	0.872191
FBgn0030104	CG15368	-	0.157803	0.119816	0.211757	0.376654	0.236798	0.340162	1.94864	1	1
FBgn0039283	danr	distal antenna-related	0.150521	0.107285	0.304503	0.488861	0.384688	0.221518	1.94744	1	1
FBgn0259676	DNApol-alpha60	DNA polymerase alpha 60kD subunit	0.288976	0.22705	0.262463	0.563767	0.581899	0.369576	1.94639	1	1
FBgn0266745	CG45218	-	0.536016	1.36738	2.13473	2.41214	3.01179	2.42158	1.94286	0.387859	1
FBgn0267545	asRNA:CR45885	antisense RNA:CR45885	0.00062308	0	0.119538	0.171972	0.0598706	0.00146351	1.94161	1	1
FBgn0266048	lncRNA:CR44813	long non-coding RNA:CR44813	0.129556	0	0.0342105	0.148423	0.0612134	0.107737	1.93796	1	1
FBgn0035097	CG13405	-	0.000169006	0	0.031459	7.17e-05	0.0275831	0.0336381	1.93793	1	1
FBgn0262842	CG43206	-	0.00220442	0.290014	0.113331	0.497402	0.283576	0.00493589	1.9379	1	1
FBgn0037939	CG14718	-	0.0196069	0.0418135	0.0189701	0.0515394	0.0522061	0.0518656	1.93569	1	1
FBgn0030358	CG10362	-	0.000350466	0	0.0663823	0.000153268	0.0479923	0.0808965	1.93371	1	1
FBgn0036403	CG6661	-	0.0350653	0	0.00946236	0.0447807	0.0407512	0.000533396	1.93285	1	1
FBgn0039347	CG5071	-	0.0811073	0.0751706	0.0722631	0.20093	0.124985	0.115357	1.93082	1	1
FBgn0264496	asRNA:CR43898	antisense RNA:CR43898	0.03214	0	0	7.66e-05	0.0615154	0.000380752	1.92821	1	1
FBgn0264839	asRNA:CR44047	antisense RNA:CR44047	0.186806	0.176767	0.169608	0.328398	0.474804	0.224493	1.92748	1	1
FBgn0262146	MtnE	Metallothionein E	1.93873	0.854831	0	1.61632	1.45372	2.31097	1.92622	0.726624	1
FBgn0086036	snoRNA:Me18S-A934	-	0.286823	0.252786	0	0.00127223	0.385846	0.651717	1.92516	1	1
FBgn0264892	asRNA:CR44083	antisense RNA:CR44083	0.182973	0.214823	0.219103	0.172601	0.183673	0.830346	1.92352	1	1
FBgn0262106	lncRNA:CR42859	long non-coding RNA:CR42859	0.0147075	0.00658993	0.00947719	0.0405232	0.0182255	0.000366705	1.92091	1	1
FBgn0016920	nompC	no mechanoreceptor potential C	0.0690934	0.055898	0.0891526	0.149142	0.157964	0.104045	1.91997	1	1
FBgn0027376	rha	rha	0.0967414	0.0227755	0.0497116	0.0865067	0.125469	0.11291	1.9198	1	1
FBgn0050339	CG30339	-	0.325044	0.185642	0	0.312525	0.390887	0.27638	1.91858	1	1
FBgn0050480	CG30480	-	0.000111508	0.00738283	0.0113239	0.0103686	8.66e-05	0.0256251	1.91731	1	1
FBgn0031689	Cyp28d1	Cyp28d1	139.928	11.7263	16.2576	105.469	107.918	108.328	1.91598	0.149344	1
FBgn0259954	CG42464	-	0.00212573	0	0.417346	0.00101111	0.796943	0.00502966	1.91427	1	1
FBgn0028658	Adat1	Adenosine deaminase, tRNA-specific 1	0.357466	0.361399	0.907192	1.05335	1.68098	0.378216	1.91416	1	1
FBgn0036997	CG5955	-	3.31215	1.31697	1.37567	5.18258	3.77087	2.52185	1.91102	0.33254	1
FBgn0030725	CG8958	-	0.122306	0.190219	0	0.200438	0.229065	0.166266	1.9063	1	1
FBgn0014861	Mcm2	Minichromosome maintenance 2	0.714435	0.318007	0.459082	1.10617	1.04276	0.691411	1.90432	0.625042	1
FBgn0034578	CG15653	-	3.37256	2.93178	1.93621	5.4819	5.2823	4.89633	1.90042	0.151867	1
FBgn0266621	lncRNA:CR45128	long non-coding RNA:CR45128	0.00273609	0.172837	0.339572	0.422113	0.255278	0.301497	1.90022	1	1
FBgn0035043	CG4781	-	0.0515798	0	0	0.0685406	0.000248738	0.0291278	1.89836	1	1
FBgn0035627	Sse	Separase	0.00205157	0.185215	0.192691	0.238926	0.287826	0.194522	1.8983	1	1
FBgn0003174	pwn	pawn	0.370147	0.550244	0.357945	0.787628	0.722561	0.916343	1.89819	1	1
FBgn0267677	lncRNA:CR46013	long non-coding RNA:CR46013	0.00121445	0.0573365	0.166714	0.12887	0.0720354	0.225437	1.89262	1	1
FBgn0037037	CG10588	-	0.0230983	0	0	0.0195289	0.00010694	0.0240732	1.89231	1	1
FBgn0038273	CG14860	-	0.035825	0.190685	0.200609	0.463444	0.339304	0.00506965	1.89132	1	1
FBgn0030103	Obp8a	Odorant-binding protein 8a	0.744916	0.750901	0	0.00344631	1.32633	1.49433	1.888	0.625042	1
FBgn0037115	CG11249	-	0.000258004	0.0432267	0	0.0178433	0.000200482	0.0640241	1.88728	1	1
FBgn0050340	CG30340	-	0.117893	0	0.205983	0.255446	0.241182	0.113875	1.88499	1	1
FBgn0035476	CG12766	-	6.23174	1.79521	2.19401	6.79041	6.78702	5.67311	1.88344	0.136366	1
FBgn0040601	CG13643	-	0.0795803	0.0531183	0.0499635	0.160883	0.0882211	0.0948442	1.88297	1	1
FBgn0037902	CG5281	-	0.142909	0.129827	0.0747743	0.155873	0.333309	0.164205	1.88019	1	1
FBgn0031861	CG17375	-	0.545537	0.411892	0.468387	1.05173	0.701432	0.924175	1.87776	0.625042	1
FBgn0037490	CG10053	-	2.13746	2.81991	2.23047	3.81747	4.02154	5.64372	1.87577	0.263447	1
FBgn0002023	Lim3	Lim3	0.251832	0.151842	0.186947	0.387593	0.406574	0.3116	1.87221	1	1
FBgn0266488	CG45087	-	997.313	712.687	690.705	1379.69	1510.16	1598.22	1.86948	4.28e-06	0.00272576
FBgn0250908	beat-VII	beaten path VII	0.0469961	0.0425577	0.0467967	0.146525	0.0421049	0.0661956	1.8689	1	1
FBgn0060292	snoRNA:U49:66Da	snoRNA:U49:66Da	1.00579	0.0527478	1.0825	1.70268	0.443187	1.85518	1.86873	0.687553	1
FBgn0286931	CG46428	-	7.95e-05	1.96e-05	2.69e-05	2.81e-05	9.74e-05	0.000109783	1.86733	1	1
FBgn0266865	asRNA:CR45326	antisense RNA:CR45326	0.0609867	0.0398169	0.0680355	0.203454	0.109788	0.00197648	1.86697	1	1
FBgn0085419	Rgk2	Rad, Gem/Kir family member 2	0.714506	0.753406	0.639319	1.01969	1.09223	1.8202	1.86601	0.687553	1
FBgn0029823	Shmt	Serine hydroxymethyl transferase	248.801	82.9259	73.1883	265.936	281.69	207.625	1.86521	0.02103	1
FBgn0035563	CG13716	-	0.000624227	0	0.119763	0.00027037	0.101565	0.122467	1.86319	1	1
FBgn0051373	CG31373	-	54.583	24.342	39.7841	81.1566	73.8019	65.8394	1.85999	0.0010159	0.232147
FBgn0086061	snoRNA:Or-CD8	-	0.758647	0.140356	1.97377	2.64754	0.546978	2.14879	1.85998	0.726624	1
FBgn0250910	Octbeta3R	Octopamine beta3 receptor	0.000262428	0.0440056	0	0.0523377	0.000207404	0.0297842	1.85979	1	1
FBgn0038083	Ugt37A3	UDP-glycosyltransferase family 37 member A3	21.8847	4.15465	4.57096	17.7583	21.0234	18.0699	1.85727	0.0462791	1
FBgn0085784	CR41379	-	0.25052	0.39359	0.585235	0.802088	0.816957	0.660669	1.85441	1	1
FBgn0036937	Ir76b	Ionotropic receptor 76b	0.0504736	0	0	0.0621155	0.0308726	0.000582309	1.85385	1	1
FBgn0262112	sro	shroud	0.137312	0.154704	0.167212	0.346271	0.238824	0.265819	1.85292	1	1
FBgn0267499	5.8SrRNA:CR45839	5.8S ribosomal RNA:CR45839	0.0156308	0.00900843	0.0183408	0.0377275	0.0124599	0.0293875	1.85144	1	1
FBgn0031306	CG4577	-	4.87599	2.98846	3.46829	6.51209	6.93753	7.48455	1.84723	0.110505	1
FBgn0019940	Rh6	Rhodopsin 6	0.000301504	0.0509129	0	0.0937247	0.000249124	0.000596747	1.84656	1	1
FBgn0262531	CG43085	-	3.22752	0.170546	0.124236	3.74472	2.28432	0.474162	1.84629	0.753976	1
FBgn0038290	CG6912	-	54.8735	35.2686	31.9396	77.3442	86.3975	61.569	1.84557	0.000634896	0.161663
FBgn0041194	Prat2	Phosphoribosylamidotransferase 2	303.832	114.254	99.1199	348.443	332.857	269.477	1.83829	0.0151613	1
FBgn0037936	CG6908	-	13.9269	2.16371	4.35489	10.8643	14.0211	12.6957	1.83811	0.0393456	1
FBgn0260482	CG32599	-	0.1934	0	0	0.114966	0.000899139	0.23938	1.83684	1	1
FBgn0082952	snoRNA:Me18S-A1061	snoRNA:Me18S-A1061	0.00389974	0.290142	0.444101	0.814142	0.468344	0.0718091	1.83473	1	1
FBgn0053503	Cyp12d1-d	Cyp12d1-d	45.3043	13.0685	15.2345	44.3579	48.8238	41.5594	1.83054	0.0181699	1
FBgn0264467	asRNA:CR43875	antisense RNA:CR43875	0.675469	0.566891	0.47156	1.15331	0.872208	1.11063	1.82981	1	1
FBgn0050354	UQCR-11L	Ubiquinol-cytochrome c reductase 11 kDa subunit-like	2.19104	1.42632	1.44419	3.10641	3.62117	2.52069	1.82716	0.424136	1
FBgn0042119	Cpr65Au	Cuticular protein 65Au	98.8142	67.4084	65.901	164.828	146.578	112.7	1.82707	0.000234281	0.0811359
FBgn0266394	lncRNA:CR45034	long non-coding RNA:CR45034	0.356144	0	0.421671	0.694839	0.717028	0.00889061	1.8266	1	1
FBgn0266408	lncRNA:CR45048	long non-coding RNA:CR45048	0.148894	0.13316	0.23742	0.392021	0.313662	0.242903	1.82605	1	1
FBgn0052110	CG32110	-	0.0589246	0	0.0600331	0.0519907	0.0273775	0.137633	1.82419	1	1
FBgn0032076	Argl	Argininosuccinate lyase	308.437	88.8424	169.84	341.891	381.152	311.093	1.82349	0.013063	1
FBgn0032598	ChLD3	ChLD3	0.0428691	0	0	9.08e-05	0.000188607	0.0778523	1.82257	1	1
FBgn0265362	CG44303	-	0.466387	0	0.604507	0.00238818	0.788642	1.1603	1.82215	1	1
FBgn0267454	asRNA:CR45804	antisense RNA:CR45804	0.216417	0.0497209	0.0455992	0.270484	0.172766	0.124338	1.82073	1	1
FBgn0265737	lncRNA:CR44544	long non-coding RNA:CR44544	1.67456	0.709533	1.13711	2.24254	2.228	1.93734	1.8198	0.507924	1
FBgn0033767	CG13148	-	0.000212177	0.0351966	0	0.0638187	0.000169274	0.000405473	1.81858	1	1
FBgn0051713	Apf	diadenosine tetraphosphate hydrolase	7.57048	12.3582	6.64382	19.3133	12.4066	16.5702	1.81729	0.0226117	1
FBgn0284082	CG46304	-	0.000181785	0.029917	0	6.28e-05	0.000130461	0.0544912	1.81683	1	1
FBgn0085479	CG34450	-	0.287385	0.036256	0.114415	0.287303	0.224781	0.283181	1.81544	1	1
FBgn0266705	asRNA:CR45195	antisense RNA:CR45195	0.244207	0	0	0.218842	0.00113256	0.223248	1.81495	1	1
FBgn0043021	snRNA:U5:38ABb	small nuclear RNA U5 at 38AB b	0.147887	0.0439926	0.108434	0.28048	0.178377	0.0858147	1.81368	1	1
FBgn0039972	Marf1	Meiosis regulator and mRNA stability factor 1	0.0453564	0.0542848	0.118053	0.138979	0.132799	0.122943	1.81318	1	1
FBgn0264982	lncRNA:CR44133	long non-coding RNA:CR44133	12.8526	4.81776	7.647	13.9124	15.6228	16.3302	1.81162	0.0242753	1
FBgn0286916	lncRNA:CR46416	long non-coding RNA:CR46416	0.000855895	0.0864114	0.0661091	0.000348593	0.275765	0.00173374	1.81154	1	1
FBgn0030520	Pdcd4	Programmed cell death 4	33.1338	23.2646	30.0134	51.345	52.4579	52.7079	1.81122	0.000657424	0.163159
FBgn0000442	Pkg21D	Protein kinase, cGMP-dependent at 21D	0.281567	0	0	0.34103	0.00131535	0.167632	1.81121	1	1
FBgn0031467	Cpr23B	Cuticular protein 23B	0.0745906	0	0	0.133783	0.00035621	0.000853268	1.80978	1	1
FBgn0266624	asRNA:CR45131	antisense RNA:CR45131	0.00435902	0.400917	0.418441	0.513581	0.543846	0.430089	1.80586	1	1
FBgn0039319	CG13659	-	2.00158	1.14896	1.44674	3.04211	2.60014	2.65558	1.80495	0.581197	1
FBgn0000594	Est-P	Esterase P	0.162015	0	0.1209	0.0829263	0.424293	0.00319218	1.80412	1	1
FBgn0039366	CG17198	-	0.000266582	0.0447378	0	9.56e-05	0.0358523	0.0452278	1.80373	1	1
FBgn0262870	axo	axotactin	0.58364	0.719981	0.681475	1.30593	1.38457	0.889098	1.80324	0.687553	1
FBgn0035640	mad2	mad2	0.188426	0.213694	0	0.271652	0.115767	0.337585	1.80295	1	1
FBgn0263116	5-HT1B	5-hydroxytryptamine (serotonin) receptor 1B	0.711445	0.147393	0.624953	0.907973	0.774676	0.992124	1.80266	0.625042	1
FBgn0038820	CG4000	-	33.8219	46.2194	28.7412	74.5271	74.8891	46.6276	1.80216	0.00158315	0.297032
FBgn0028862	dao	down and out	0.0457821	0.0727311	0.0456463	0.103045	0.0575668	0.135126	1.80153	1	1
FBgn0086063	snoRNA:Me28S-C788a	-	0.00438678	0.381911	0.443729	0.721406	0.369604	0.403971	1.80112	1	1
FBgn0040252	Ugt303A1	UDP-glycosyltransferase family 303 member A1	0.0591371	0.0278657	0	0.0705654	0.000393544	0.0856708	1.80028	1	1
FBgn0085195	CG34166	-	3564.18	758.126	1478.81	3169.28	3369.68	3900.87	1.79963	0.0409304	1
FBgn0085298	CG34269	-	0.00052637	0.0913355	0	0.054108	0.110087	0.00102696	1.79859	1	1
FBgn0037464	Mst84B	Male-specific transcript 84B	0.0780594	0.00303633	0.00388388	0.0602668	0.0652919	0.02717	1.79724	1	1
FBgn0265843	lncRNA:CR44632	long non-coding RNA:CR44632	0.0767683	0	0	0.063412	0.073622	0.000857238	1.7962	1	1
FBgn0054051	CG34051	-	0.0021653	0.16915	0.231803	0.332075	0.387377	0.00453847	1.79597	1	1
FBgn0031774	CG9147	-	3.23838	4.03608	4.44775	7.18027	6.67088	7.19885	1.79574	0.163147	1
FBgn0038498	beat-IIa	beaten path IIa	0.111569	0.0615797	0.0773242	0.12326	0.202365	0.124052	1.79531	1	1
FBgn0039049	CG6726	-	5.20233	2.31762	2.65913	8.74166	4.84729	4.67685	1.79445	0.185281	1
FBgn0032282	CG7299	-	0.0812505	0	0	0.0724187	0.0724317	0.000907104	1.79393	1	1
FBgn0051251	CG31251	-	0.795872	1.20522	1.1717	2.01008	1.83955	1.83566	1.79189	0.507924	1
FBgn0039039	lmd	lame duck	0.0700808	0	0	0.0848379	0.000319267	0.0403646	1.7911	1	1
FBgn0061356	CG18003	-	199.554	59.2905	98.1045	192.978	205.708	240.584	1.79093	0.0158137	1
FBgn0265427	lncRNA:CR44339	long non-coding RNA:CR44339	0.000194355	0.0320957	0	7.13e-05	0.0573657	0.000354743	1.78977	1	1
FBgn0015336	CG15865	-	0.000358861	0.0158439	0.048053	0.0317921	0.0431735	0.0399743	1.78879	1	1
FBgn0033970	CG10205	-	0.0900855	0.27822	0.0910494	0.314695	0.311663	0.195034	1.78814	1	1
FBgn0027550	CG6495	-	15.707	2.67625	16.8681	20.1065	20.5601	22.3568	1.78783	0.0263605	1
FBgn0029828	CG6067	-	115.951	99.1691	112.909	204.181	192.393	189.81	1.7876	2.76e-06	0.00189283
FBgn0053191	CG33191	-	0.22329	0.31958	0.19579	0.270032	0.617697	0.430861	1.78511	1	1
FBgn0026737	CG6171	-	2.58973	3.09084	3.39699	5.80702	4.83435	5.55252	1.78395	0.229853	1
FBgn0086681	Mst36Fa	Male-specific transcript 36Fa	0.0963552	0	0.075852	0.123842	0.0918318	0.091399	1.78316	1	1
FBgn0264326	DNApol-epsilon255	DNA polymerase epsilon 255kD subunit	0.315315	0.184296	0.175314	0.473302	0.440745	0.289102	1.78264	1	1
FBgn0029606	CG14052	-	0.0892263	0	0	0.157421	0.000419436	0.00100472	1.78025	1	1
FBgn0267463	asRNA:CR45813	antisense RNA:CR45813	0.429129	0.597486	0.952359	1.02923	1.58021	0.909592	1.77821	0.687553	1
FBgn0047095	CG33939	-	7.12448	6.0603	6.21866	11.8355	11.1019	11.5606	1.77793	0.0537943	1
FBgn0030501	BthD	BthD selenoprotein	0.351937	0	0.128997	0.179703	0.250647	0.424433	1.77734	1	1
FBgn0029989	CG15333	-	8.94e-05	0.0141887	0	2.83e-05	5.88e-05	0.0252647	1.77557	1	1
FBgn0053092	P5CDh2	delta-1-Pyrroline-5-carboxylate dehydrogenase 2	0.118952	0.0261743	0.120657	0.158264	0.261567	0.0515923	1.77371	1	1
FBgn0266227	lncRNA:CR44922	long non-coding RNA:CR44922	0.0945256	0.161382	0	0.18194	0.100194	0.171521	1.77273	1	1
FBgn0286006	mir-281-1	mir-281-1 stem loop	0.000259534	0.000530891	0.000350903	0.000825483	0.000400226	0.000796737	1.77201	1	1
FBgn0250839	CG2016	-	2.2	1.18626	1.32136	3.00669	2.33183	3.0002	1.77132	0.581197	1
FBgn0032698	CG10336	-	0.437898	0.256462	0.120545	0.618075	0.36272	0.460926	1.76919	1	1
FBgn0053828	His1:CG33828	His1:CG33828	0.0162518	0	0	0.00708867	0.0214844	0.000175087	1.76892	1	1
FBgn0053825	His1:CG33825	His1:CG33825	0.00829456	0	0.00774413	0.00670983	0.0214833	0.0001727	1.76859	1	1
FBgn0261801	CG42747	-	0.128497	0.0856557	0.117155	0.137057	0.236837	0.211755	1.76768	1	1
FBgn0033304	Cyp6a13	Cyp6a13	9.06812	6.79036	5.79434	13.3991	13.5224	11.3434	1.7672	0.0374746	1
FBgn0263377	asRNA:CR43429	antisense RNA:CR43429	0.0493151	0	0	0.000107395	0.0841044	0.00281486	1.76471	1	1
FBgn0050148	CG30148	-	9.98136	7.04007	6.44001	12.94	13.9972	14.4619	1.76456	0.0377922	1
FBgn0040038	klhl10	kelch like family member 10	0.0234044	0.0235811	0	0.0283814	0.0267913	0.0277267	1.76436	1	1
FBgn0030829	CG12998	-	102.677	71.0926	39.5656	124.625	113.602	138.024	1.76366	0.00479775	0.64297
FBgn0038200	CG9920	-	0.264849	0.505017	0.352023	0.737128	0.486581	0.754826	1.76357	1	1
FBgn0263336	lncRNA:CR43417	long non-coding RNA:CR43417	73.3697	42.2101	33.3967	89.1873	95.7995	77.6771	1.76312	0.00306454	0.477773
FBgn0039681	CG7582	-	1.14913	1.11534	0.891964	1.76523	2.03039	1.76932	1.76305	0.507924	1
FBgn0053509	CG33509	-	3.94067	1.07982	4.99843	5.95485	7.13851	4.56503	1.7625	0.185281	1
FBgn0265086	lncRNA:CR44197	long non-coding RNA:CR44197	0.358995	0.203365	0.221996	0.564168	0.417745	0.398689	1.76017	1	1
FBgn0264380	lncRNA:CR43832	long non-coding RNA:CR43832	0.000438454	0.0754185	0	0.000166324	0.132435	0.000827183	1.75894	1	1
FBgn0000045	Act79B	Actin 79B	3.49975	7.83708	9.33321	17.3681	14.5208	4.45481	1.75828	0.0834967	1
FBgn0053087	LRP1	LDL receptor protein 1	12.7259	4.18552	8.11431	14.477	15.776	13.7251	1.75731	0.0389756	1
FBgn0002891	DNApol-zeta	DNA polymerase zeta catalytic subunit	0.553627	0.470424	0.529726	0.919182	1.02749	0.783141	1.75688	1	1
FBgn0028499	CG7985	-	0.589341	0.576901	0.586849	1.25937	1.12717	0.693009	1.75664	1	1
FBgn0033659	Damm	Death associated molecule related to Mch2 caspase	0.32206	0.14703	0.305566	0.336788	0.378794	0.643298	1.75417	1	1
FBgn0267574	lncRNA:CR45914	long non-coding RNA:CR45914	0.166912	0.285379	0.230735	0.313169	0.276618	0.607749	1.75328	1	1
FBgn0030586	CG12539	-	0.038211	0.0200511	0	0.0343446	0.0348061	0.0328593	1.75088	1	1
FBgn0034807	CG9897	-	12.0578	0	0	20.8908	0.0486257	0.116983	1.74629	0.60288	1
FBgn0000028	acj6	abnormal chemosensory jump 6	0.0402888	0.0257273	0.00992756	0.0460769	0.0488563	0.0376652	1.74601	1	1
FBgn0031275	GABA-B-R3	metabotropic GABA-B receptor subtype 3	0.00017087	0.0116308	0.0174648	0.0250568	0.000125921	0.0259044	1.74558	1	1
FBgn0065059	snoRNA:660	snoRNA:660	0.00854878	0.00543665	0.00783148	0.0125943	0.0116632	0.0137763	1.74332	1	1
FBgn0260768	CG42566	-	0.0030758	0.571598	0	0.461289	0.28745	0.252355	1.74202	1	1
FBgn0038248	CG7886	-	0.0569434	0	0	0.0566179	0.0419321	0.000616038	1.74149	1	1
FBgn0083942	CG34106	-	0.0278391	0.0119185	0.00814409	0.000766609	0.0327736	0.0498311	1.74047	1	1
FBgn0264500	lncRNA:CR43899	long non-coding RNA:CR43899	0.00463445	0.346643	0.529457	0.807446	0.00393696	0.721436	1.74039	1	1
FBgn0039827	CG1544	-	27.2934	6.75326	9.25835	24.9521	27.3466	23.0578	1.74014	0.0372746	1
FBgn0031558	CG16704	-	742.713	235.785	269.335	705.131	726.955	736.552	1.73792	0.0282189	1
FBgn0013705	mt:tRNA:Ser-GCT	mitochondrial transfer RNA:Serine-GCT	1.58948	5.23526	1.50621	4.93541	6.14645	3.39561	1.73779	0.28658	1
FBgn0267502	5.8SrRNA:CR45842	5.8S ribosomal RNA:CR45842	0.0126749	0.00837702	0.0123499	0.0296189	0.00929691	0.019056	1.73559	1	1
FBgn0030429	CG4661	-	0.000196999	0.0137663	0.0199177	0.0176819	0.0183753	0.022671	1.73337	1	1
FBgn0031856	CG11322	-	0.000221019	0.0155404	0.022407	0.0396426	0.000165479	0.0263356	1.73294	1	1
FBgn0003931	snRNA:U4:38AB	small nuclear RNA U4 at 38AB	0.00124722	0.224722	0	0.235524	0.00100367	0.154734	1.73148	1	1
FBgn0037050	ICA69	Islet cell autoantigen 69 kDa	0.00116379	0.109227	0.100992	0.106124	0.107131	0.152563	1.73059	1	1
FBgn0000404	CycA	Cyclin A	0.160329	0.0929374	0	0.110468	0.110398	0.217179	1.72958	1	1
FBgn0026602	Ady43A	Ady43A	4.73638	6.53407	4.63885	9.68458	9.43774	8.38632	1.72909	0.126749	1
FBgn0038422	CG14880	-	4.13946	2.53473	3.10296	5.99514	5.82439	5.0854	1.72902	0.24815	1
FBgn0263555	mir-4943	mir-4943 stem loop	0.000250091	8.22e-05	0.00535527	0.00011699	0.00947955	0.000207332	1.72374	1	1
FBgn0031936	CG13794	-	33.5649	19.3701	19.3743	40.4423	42.6354	41.4721	1.72246	0.00520829	0.682593
FBgn0035756	unc-13-4A	unc-13-4A	0.0408166	0.0434214	0.0358515	0.0406305	0.0763772	0.0897973	1.72209	1	1
FBgn0035348	CG16758	-	384.681	124.231	35.9993	369.434	382.411	185.66	1.72047	0.173658	1
FBgn0260027	CG42495	-	3.70573	3.83544	5.03667	6.76545	6.51138	8.35626	1.71994	0.121806	1
FBgn0031775	CG9150	-	0.250614	0.158871	0.506047	0.383361	0.353748	0.837498	1.71988	1	1
FBgn0033885	DJ-1alpha	DJ-1alpha	0.204952	0.259414	0	0.000980392	0.431352	0.365918	1.71901	1	1
FBgn0040477	cid	centromere identifier	0.078678	0.0602563	0	0.0702824	0.034918	0.133547	1.71842	1	1
FBgn0035147	Gale	UDP-galactose 4'-epimerase	268.043	136.617	129.006	316.681	337.537	262.829	1.71839	0.00518925	0.682593
FBgn0260431	CG42526	-	2.33951	1.07184	0.593606	2.837	2.00303	2.04061	1.71803	0.548955	1
FBgn0036381	CG8745	-	45.4469	13.5636	13.3141	52.5397	38.8031	32.8151	1.71667	0.0554098	1
FBgn0265152	lncRNA:CR44221	long non-coding RNA:CR44221	0.000232916	0.0388212	0	0.0664415	0.000176272	0.000422235	1.71659	1	1
FBgn0263029	CG43324	-	0.409046	0.340191	0.222512	0.334042	0.385541	0.948357	1.71643	1	1
FBgn0284442	Mcm3	Minichromosome maintenance 3	0.435345	0.313188	0.495483	0.847347	0.846238	0.439314	1.71453	1	1
FBgn0029909	mAChR-C	muscarinic Acetylcholine Receptor, C-type	0.340311	0	0.384245	0.427729	0.392121	0.421962	1.71389	1	1
FBgn0085256	CG34227	-	0.469941	0.05697	0	0.357648	0.362853	0.182006	1.71283	1	1
FBgn0265906	lncRNA:CR44695	long non-coding RNA:CR44695	1.8256	1.00035	0.29879	1.99699	1.74827	1.60545	1.71237	0.726624	1
FBgn0038371	Pbp45	PSEA-binding protein 45kD	0.676275	1.14946	0.907638	1.36575	1.43067	1.88037	1.71099	0.726624	1
FBgn0031182	Cyp6t1	Cyp6t1	13.7419	9.13349	10.5819	17.7164	20.564	18.869	1.70813	0.030275	1
FBgn0051546	CG31546	-	0.414496	0.311086	0.445976	0.551631	0.93264	0.516715	1.70797	1	1
FBgn0038516	P5cr-2	Pyrroline-5-carboxylate reductase-like 2	94.0079	76.0628	42.69	125.615	123.246	114.383	1.70729	0.0030885	0.477773
FBgn0263573	mir-4942	mir-4942 stem loop	0.431928	0.0725266	0.090441	0.227044	0.582147	0.205511	1.70568	1	1
FBgn0032889	CG9331	-	198.27	80.7591	102.811	228.702	240.039	181.954	1.7041	0.0110833	1
FBgn0030968	CG7322	-	260.848	81.5967	86.6713	257.735	275.112	198.387	1.70405	0.0450809	1
FBgn0014469	Cyp4e2	Cytochrome P450-4e2	96.7285	37.7829	37.5766	95.5449	106.96	90.6172	1.70333	0.0197432	1
FBgn0000166	bcd	bicoid	0.0477761	0.0182792	0	0.0350477	0.0194525	0.0579695	1.70266	1	1
FBgn0069056	CG33226	-	0.216184	0.154648	0.286531	0.30793	0.170257	0.640709	1.7021	1	1
FBgn0029656	CG10793	-	0.025005	0.0166386	0	0.0427352	0.000177582	0.0279604	1.7019	1	1
FBgn0033138	Tsp42Eq	Tetraspanin 42Eq	4.01867	2.80706	5.41594	6.67087	6.70662	7.44244	1.70074	0.163147	1
FBgn0082951	snoRNA:Me18S-C1366	snoRNA:Me18S-C1366	0.174326	0	0.236745	0.353226	0.00179316	0.343956	1.70037	1	1
FBgn0039799	CG15543	-	0.0261249	0.0514554	0.0460004	0.0975567	0.0843501	0.0281203	1.69952	1	1
FBgn0054002	CG34002	-	0.000306891	0.0518686	0	0.000103439	0.000214757	0.0882958	1.69838	1	1
FBgn0038796	eIF3g2	eukaryotic translation initiation factor 3 subunit g2	0.000225838	0	0.0423351	0.0716289	0.000190115	0.000455397	1.69814	1	1
FBgn0037714	CG9396	-	198.137	78.8299	98.9733	220.784	223.417	193.638	1.69665	0.0114769	1
FBgn0035360	CG1246	-	0.178204	0.0986309	0.172965	0.148063	0.262581	0.352439	1.69649	1	1
FBgn0265344	lncRNA:CR44298	long non-coding RNA:CR44298	5.42564	2.74954	3.63354	7.72439	5.79855	6.50395	1.69594	0.215743	1
FBgn0029859	CG15892	-	0.000508017	0.0880029	0	0.0671934	0.000375813	0.0821406	1.69143	1	1
FBgn0038632	CG14301	-	0.0654577	0.0452812	0.0212344	0.133652	0.0398228	0.0496395	1.6906	1	1
FBgn0267247	lncRNA:CR45687	long non-coding RNA:CR45687	0.000722362	0	0.139016	0.0945632	0.000596005	0.141019	1.69014	1	1
FBgn0037064	CG9389	-	0.29449	0.114608	0	0.21522	0.26436	0.210983	1.68801	1	1
FBgn0267514	5.8SrRNA-Psi:CR45854	5.8S ribosomal RNA pseudogene:CR45854	7.71767	5.51025	6.46653	15.6135	5.76474	11.8624	1.68782	0.098873	1
FBgn0051454	CG31454	-	0.262289	0.0984451	0.245918	0.44842	0.266487	0.308988	1.68778	1	1
FBgn0028875	nAChRalpha5	nicotinic Acetylcholine Receptor alpha5	0.00472025	0	0.0121597	3.38e-05	0.0230977	0.00531733	1.68536	1	1
FBgn0035484	CG11594	-	289.181	117.504	148.589	320.144	330.304	284.893	1.68447	0.0112841	1
FBgn0050154	CG30154	-	26.6545	19.3332	20.7511	34.546	39.7404	38.1202	1.68427	0.00630807	0.782295
FBgn0287215	lncRNA:CR46445	long non-coding RNA:CR46445	0.870882	1.62349	1.94379	2.33418	2.60947	2.52316	1.68241	0.548955	1
FBgn0265929	lncRNA:CR44718	long non-coding RNA:CR44718	0.0177847	0.0801775	0.113704	0.125921	0.158702	0.0713348	1.68169	1	1
FBgn0034143	CG8303	-	0.155835	0.163742	0.184565	0.294076	0.293676	0.259972	1.68152	1	1
FBgn0050085	Rif1	Rap1 interacting factor 1	0.464333	0.225091	0.238187	0.664365	0.644749	0.249406	1.68014	1	1
FBgn0037325	CG12147	-	0.0216608	0	0	4.46e-05	0.0361132	0.000221914	1.67952	1	1
FBgn0023507	D2hgdh	D-2-hydroxyglutaric acid dehydrogenase	260.71	175.848	189.016	345.943	339.079	365.591	1.67944	0.000161709	0.0626588
FBgn0039307	CR13656	-	0.101823	0.0773083	0	0.297821	0.000795069	0.00190459	1.67766	1	1
FBgn0058191	CG40191	-	12.0942	11.5016	14.2904	21.8413	21.1186	20.5232	1.67563	0.0350613	1
FBgn0039683	dmrt99B	doublesex-Mab related 99B	0.228478	0.133834	0.13858	0.212599	0.229091	0.397412	1.67521	1	1
FBgn0029993	CG1571	-	0.0693495	0.147623	0.109734	0.228535	0.206221	0.111578	1.67224	1	1
FBgn0035610	Lkr	Leucokinin receptor	0.068712	0.0695651	0.046569	0.143942	0.0624159	0.102692	1.67193	1	1
FBgn0011592	fra	frazzled	0.557958	0.427206	0.993542	1.0867	1.11307	1.10503	1.67018	1	1
FBgn0030710	CG8924	-	0.0943976	0.0686935	0.0813885	0.138495	0.0710817	0.198605	1.66959	1	1
FBgn0031042	CG14221	-	0.222324	0.161438	0	0.205583	0.28067	0.152945	1.66561	1	1
FBgn0266700	asRNA:CR45190	antisense RNA:CR45190	0.685853	1.13814	0.380188	0.891422	1.23196	1.54202	1.66293	0.687553	1
FBgn0027521	CG3679	-	0.383103	0.197421	0.177699	0.64497	0.408176	0.206443	1.66124	1	1
FBgn0033593	Listericin	Listericin	0.917841	0.197418	0	0.54826	0.470125	0.833856	1.66082	1	1
FBgn0035709	eIF4E4	eukaryotic translation initiation factor 4E4	0.125192	0	0	0.104283	0.102224	0.00129682	1.65988	1	1
FBgn0265760	lncRNA:CR44567	long non-coding RNA:CR44567	0.194239	0.404206	0.464775	0.504161	0.805041	0.454205	1.65855	1	1
FBgn0038733	CG11407	-	0.357998	0.0620961	0.162988	0.472447	0.215571	0.278949	1.65837	1	1
FBgn0267651	pre-mod(mdg4)-O	-	1.04903	0.834697	0	1.33739	0.848981	0.937313	1.65825	1	1
FBgn0031254	CG13692	-	0.0972423	0	0	0.000201347	0.160015	0.00100137	1.6579	1	1
FBgn0040726	dpr1	defective proboscis extension response 1	0.000466311	0.0148948	0.0696304	0.0400646	0.0508922	0.049941	1.65779	1	1
FBgn0082974	snoRNA:Psi28S-3305c	snoRNA:Psi28S-3305c	0.772605	0.451237	1.20853	1.7171	1.16975	1.14265	1.65661	0.687553	1
FBgn0024836	stan	starry night	0.00939754	0.00575754	0	0.00798228	5.98e-05	0.0170557	1.65606	1	1
FBgn0031409	CG4271	-	0.056996	0	0	0.0935267	0.000248595	0.00059548	1.65574	1	1
FBgn0032449	CG17036	-	1.11112	0.359466	0.358549	1.1205	1.18154	0.72513	1.65497	1	1
FBgn0039316	CG11893	-	0.256698	0.104285	0.240248	0.401688	0.398378	0.194742	1.65462	1	1
FBgn0040733	BomS6	Bomanin S6	839.839	613.369	510.605	972.055	969.98	1305.64	1.65376	0.00154248	0.292481
FBgn0267781	lncRNA:CR46112	long non-coding RNA:CR46112	0.276716	0.104851	0.505495	0.541626	0.448538	0.475606	1.65239	1	1
FBgn0031877	Hmgcl	3-Hydroxymethyl-3-methylglutaryl-CoA lyase	10.277	7.38637	6.9488	14.1442	13.3701	13.1512	1.65225	0.0535718	1
FBgn0032235	CG5096	-	0.269432	0.137148	0.186448	0.330372	0.333625	0.315555	1.65178	1	1
FBgn0263330	lncRNA:CR43411	long non-coding RNA:CR43411	64.9805	16.4916	30.2367	60.6885	64.6267	59.1495	1.6513	0.0471882	1
FBgn0263415	lncRNA:CR43461	long non-coding RNA:CR43461	1.2604	2.22965	0.764453	2.34862	2.44891	2.22656	1.65098	0.548955	1
FBgn0013681	mt:ND3	mitochondrial NADH-ubiquinone oxidoreductase chain 3	1284.38	868.509	860.74	1537.67	1658.17	1778.4	1.65058	0.000419099	0.121497
FBgn0000241	bw	brown	0.372183	0.118657	0	0.338956	0.177978	0.293034	1.65016	1	1
FBgn0265905	lncRNA:CR44694	long non-coding RNA:CR44694	0.660198	0.738757	0.916207	1.20959	1.31463	1.29276	1.64869	0.687553	1
FBgn0015576	alpha-Est8	alpha-Esterase-8	22.8977	11.2592	21.7784	26.8879	31.6298	33.6462	1.64769	0.0204071	1
FBgn0260475	CG30059	-	1.72207	1.63789	1.36481	2.69696	2.82567	2.26205	1.64763	0.581197	1
FBgn0050286	CG30286	-	0.111708	0.187574	0.238389	0.317033	0.207093	0.361659	1.64745	1	1
FBgn0004192	snRNA:U2:34ABb	small nuclear RNA U2 at 34AB b	0.490271	0.598222	0.651824	1.13856	1.00328	0.723668	1.64654	1	1
FBgn0065096	snmRNA:359	small non-messenger RNA 359	0.143068	0.193308	0.324006	0.650577	0.409653	0.0264975	1.6456	1	1
FBgn0029896	CG3168	-	8.20042	9.03158	8.87434	21.9071	9.95103	11.0905	1.64514	0.0750237	1
FBgn0028379	fan	farinelli	0.044152	0.0316685	0	0.00014963	0.0747344	0.0498053	1.64453	1	1
FBgn0263214	CR43384	-	0.000357852	0.0257915	0.0367171	0.0319948	0.0330987	0.0382564	1.64396	1	1
FBgn0004654	Pgd	Phosphogluconate dehydrogenase	310.303	158.552	164.465	361.736	376.943	301.537	1.64248	0.00747005	0.832164
FBgn0030774	sphe	spheroide	0.0628199	0	0	0.000120989	0.000251196	0.102799	1.64234	1	1
FBgn0033154	CG1850	-	7.48e-05	0.011764	0	2.15e-05	4.46e-05	0.0193655	1.64135	1	1
FBgn0053202	dpr11	defective proboscis extension response 11	0.0332373	0.0239866	0.053191	0.0746919	0.0395011	0.0667895	1.63911	1	1
FBgn0000422	Ddc	Dopa decarboxylase	16.8722	14.82	13.9233	28.1628	26.9953	19.6004	1.63889	0.0237564	1
FBgn0029890	Fum2	Fumarase 2	2.51258	1.90451	2.38354	3.8722	3.59723	3.67392	1.63857	0.480909	1
FBgn0000357	Cp18	Chorion protein 18	0.410738	0.34596	0.318543	0.636268	0.531204	0.593143	1.63741	1	1
FBgn0042101	CG18744	-	0.00124946	0.0669735	0.162969	0.107292	0.0815701	0.189333	1.63585	1	1
FBgn0052219	CG32219	-	0.000652915	0	0.125386	0.000246302	0.000511372	0.205403	1.6357	1	1
FBgn0083007	snoRNA:Psi28S-1135f	snoRNA:Psi28S-1135f	0.00369663	0.318546	0.37437	0.317212	0.315343	0.506763	1.63551	1	1
FBgn0001124	Got1	Glutamate oxaloacetate transaminase 1	288.961	79.3831	105.596	257.1	275.898	241.605	1.63439	0.0650904	1
FBgn0038054	CG5509	-	0.416289	0.294721	0.2894	0.69741	0.696431	0.241132	1.6343	1	1
FBgn0024944	Oamb	Octopamine receptor in mushroom bodies	0.000662512	0.0251204	0.0956677	0.0970255	0.0529244	0.0484598	1.63367	1	1
FBgn0029084	gom	gomdanji	0.202013	0.264512	0.224037	0.425331	0.370304	0.332191	1.6332	1	1
FBgn0266625	asRNA:CR45132	antisense RNA:CR45132	0.1402	0.536534	0.463349	0.791498	0.506748	0.563252	1.63277	1	1
FBgn0000008	a	arc	2.6701	2.39322	3.27363	4.62742	4.64363	4.34075	1.63271	0.28658	1
FBgn0034657	LBR	Lamin B receptor	2.0158	1.71248	2.37835	3.60667	3.09094	3.26318	1.63114	0.454705	1
FBgn0031866	Nlg2	Neuroligin 2	0.0116557	0.00997214	0.0165755	0.0239603	0.0238951	0.0144454	1.63077	1	1
FBgn0267532	asRNA:CR45872	antisense RNA:CR45872	0.190456	0.0836436	0.162545	0.541026	0.0387496	0.131977	1.63005	1	1
FBgn0266172	pre-mod(mdg4)-E	-	0.637075	0.176627	0.683993	1.46906	0.51345	0.458253	1.62968	1	1
FBgn0041337	Cyp309a2	Cyp309a2	67.4224	26.6364	23.8429	64.5019	65.0694	62.5024	1.6291	0.0352344	1
FBgn0051663	CG31663	-	0.747042	0.456866	0.293852	1.43805	0.453836	0.545397	1.62729	1	1
FBgn0263757	Rpb4	RNA polymerase II subunit Rpb4	3.24063	3.81709	2.97832	5.67262	5.86275	4.79509	1.62718	0.327297	1
FBgn0266632	asRNA:CR45139	antisense RNA:CR45139	0.0699395	0.0647965	0.0629488	0.0950063	0.0891519	0.137381	1.62653	1	1
FBgn0263467	snoRNA:nop5-x16-a	-	0.0024364	0.449577	0	0.373313	0.356496	0.004606	1.62476	1	1
FBgn0039073	CG4408	-	43.5628	11.4325	24.8653	40.6328	43.3518	45.7361	1.62434	0.0405299	1
FBgn0083006	snoRNA:Psi28S-1153	snoRNA:Psi28S-1153	0.268806	0.332586	0.886489	0.928021	0.686365	0.801694	1.62384	1	1
FBgn0031627	fipi	factor of interpulse interval	0.313602	0.352918	0.332099	0.511287	0.584904	0.524988	1.62342	1	1
FBgn0032727	CG10623	-	5.46534	6.60794	6.82122	10.5004	10.1994	9.97128	1.62328	0.11944	1
FBgn0038680	Cyp12a5	Cyp12a5	14.3648	10.1466	10.5663	18.372	20.2538	18.3133	1.62323	0.0518656	1
FBgn0086691	UK114	UK114	420.905	225.472	220.417	482.276	480.491	443.942	1.62289	0.00662374	0.785693
FBgn0030798	CG13003	-	0.147331	0.137634	0.230066	0.32474	0.319694	0.190771	1.62166	1	1
FBgn0015568	alpha-Est1	alpha-Esterase-1	58.7806	44.977	42.7956	70.8316	74.5265	92.1291	1.62049	0.0026042	0.425846
FBgn0016131	Cdk4	Cyclin-dependent kinase 4	2.41891	2.05188	2.08835	3.8764	3.76505	2.98357	1.61988	0.480909	1
FBgn0264291	Det	Deterin	3.33137	2.80534	2.9471	4.29881	5.55922	4.85159	1.61932	0.307786	1
FBgn0046756	asRNA:CR33945	antisense RNA:CR33945	0.03925	0	0	7.85e-05	0.063077	0.000390543	1.61901	1	1
FBgn0264439	lncRNA:CR43857	long non-coding RNA:CR43857	0.0918325	0.11663	0.100216	0.161398	0.23585	0.102274	1.61826	1	1
FBgn0039682	Obp99c	Odorant-binding protein 99c	1761.59	1331.32	1103.67	2280.67	2217.2	2289.97	1.61747	0.000604879	0.156252
FBgn0036629	GluRS-m	Glutamyl-tRNA synthetase, mitochondrial	1.70478	1.57268	1.16372	2.46352	2.44773	2.27003	1.61697	0.548955	1
FBgn0267515	28SrRNA-Psi:CR45855	28S ribosomal RNA pseudogene:CR45855	12.9802	5.35159	8.83827	27.8993	6.99811	9.01869	1.61634	0.155835	1
FBgn0039050	CG17110	-	0.225441	0.0964084	0.150184	0.555211	0.0971568	0.110594	1.61633	1	1
FBgn0000451	ect	ectodermal	0.229362	0.256726	0.236426	0.426328	0.356298	0.384953	1.61599	1	1
FBgn0039286	dan	distal antenna	9e-05	0.0142882	0	2.59e-05	5.37e-05	0.0231378	1.61477	1	1
FBgn0084049	CR41440	-	0.07616	0.116195	0	0.000374104	0.000776722	0.309241	1.61364	1	1
FBgn0051548	CG31548	-	95.8768	68.7217	74.656	140.64	133.629	111.681	1.61314	0.0011895	0.262998
FBgn0033775	Cyp9h1	Cyp9h1	23.7664	6.29759	10.9304	21.4511	22.8565	21.8024	1.61266	0.0644816	1
FBgn0259821	CG42402	-	0.193079	0.214982	0.19567	0.357419	0.407858	0.207892	1.61192	1	1
FBgn0031560	CG16713	-	763.956	269.767	352.277	717.972	699.667	816.454	1.6119	0.0354812	1
FBgn0040582	BomBc3	Bomanin Bicipital 3	31.1734	3.58421	10.4954	20.4567	21.8737	30.5781	1.61113	0.160089	1
FBgn0052814	CG32814	-	0.0248979	0	0	4.93e-05	0.0398067	0.000244945	1.61061	1	1
FBgn0015039	Cyp9b2	Cytochrome P450-9b2	85.5504	44.2857	42.0658	90.6393	92.6493	93.466	1.60996	0.0115609	1
FBgn0050289	CG30289	-	0.581351	0.195657	0.397326	0.595672	0.410497	0.884289	1.60981	1	1
FBgn0082986	snoRNA:Psi28S-2562	snoRNA:Psi28S-2562	0.348326	0.629872	0.798	1.0107	0.00726168	1.84059	1.60936	1	1
FBgn0086026	snoRNA:Me28S-G2596	-	0.0044804	0.00327371	0.00367571	0.00407252	0.00572035	0.008599	1.60911	1	1
FBgn0035355	CG16985	-	21.5347	10.7554	8.82792	22.1655	24.6444	19.34	1.60878	0.0527519	1
FBgn0013673	mt:ATPase8	mitochondrial ATPase subunit 8	229.573	169.122	152.271	277.956	307.249	300.999	1.60846	0.000659082	0.163159
FBgn0259113	DNApol-alpha180	DNA polymerase alpha 180kD subunit	0.551761	0.266459	0.27891	0.707277	0.665075	0.39213	1.60827	1	1
FBgn0283651	CG46301	-	0.0820203	0.0128979	0.0610611	0.0708297	0.0744905	0.10535	1.60707	1	1
FBgn0030592	CG9514	-	0.0311985	0.00962184	0.040044	0.0704536	0.0155432	0.043924	1.60665	1	1
FBgn0263738	Ada2a	transcriptional Adaptor 2a	1.09811	1.98216	1.80486	2.27634	2.45749	3.11355	1.60638	0.581197	1
FBgn0283462	IMPPP	Immune induced molecule prepropeptide	186.298	116.872	101.957	194.162	198.759	257.841	1.60632	0.00650412	0.783307
FBgn0038850	CG17279	-	0.27045	0	0.244353	0.320816	0.50028	0.00517645	1.60503	1	1
FBgn0037238	CG1090	-	0.513906	0.402939	0.450175	0.869637	0.843708	0.480545	1.60487	1	1
FBgn0035392	CG1271	-	7.1297	10.0229	8.77031	13.586	13.2074	14.7694	1.60332	0.09724	1
FBgn0053080	CG33080	-	42.3832	24.7431	33.8589	51.0497	53.9655	56.8878	1.60324	0.00740613	0.832164
FBgn0260971	CG42594	-	0.00848244	0.0224601	0	0.00718966	0.00726711	0.0351187	1.60218	1	1
FBgn0265311	lncRNA:CR44284	long non-coding RNA:CR44284	0.211461	0.0476116	0.30868	0.383029	0.226555	0.299472	1.60115	1	1
FBgn0286040	sisRNA:2	stable intronic sequence RNA 2	0.0895102	0.303003	0.154611	0.166279	0.284973	0.424494	1.60063	1	1
FBgn0038070	CG6753	-	0.0456166	0.120181	0	0.0811602	0.0618395	0.122224	1.59969	1	1
FBgn0266356	lncRNA:CR45004	long non-coding RNA:CR45004	0.0433158	0.0291899	0.0551336	0.0538285	0.0676919	0.0825505	1.59881	1	1
FBgn0266697	lncRNA:CR45187	long non-coding RNA:CR45187	0.48954	0.765075	1.31183	1.39425	1.27616	1.43026	1.5978	1	1
FBgn0267522	28SrRNA-Psi:CR45862	28S ribosomal RNA pseudogene:CR45862	18.6063	6.98616	13.1011	34.4964	10.6862	16.6238	1.59733	0.120256	1
FBgn0052057	dpr10	defective proboscis extension response 10	0.109563	0.030788	0.093402	0.130238	0.131729	0.111251	1.59663	1	1
FBgn0039537	CG5590	-	92.596	94.1965	76.6869	137.898	135.834	146.853	1.59628	0.000422621	0.121497
FBgn0030966	shop	shopper	15.5449	8.61343	9.80253	20.4755	18.1856	15.5463	1.59617	0.0729502	1
FBgn0031181	Ir20a	Ionotropic receptor 20a	0.000334962	0.0332119	0.0243007	0.0215514	0.0435291	0.0272329	1.59581	1	1
FBgn0037388	CG14676	-	0.358672	0.059728	0.0483199	0.302397	0.216426	0.225934	1.59573	1	1
FBgn0286884	CR46406	-	0.00399324	0.429208	0.317298	0.39579	0.384427	0.416717	1.59485	1	1
FBgn0267686	lncRNA:CR46022	long non-coding RNA:CR46022	0.0276531	0.0432589	0.0618891	0.107271	0.0370555	0.0673696	1.59408	1	1
FBgn0030539	CG1368	-	6.76877	9.45341	9.8671	16.2812	13.2296	12.0315	1.59231	0.0987281	1
FBgn0040348	CG3703	-	0.781285	0.156144	0.258586	0.611534	0.747195	0.545237	1.59192	1	1
FBgn0267559	lncRNA:CR45899	long non-coding RNA:CR45899	0.0844699	0	0	0.0768396	0.0567521	0.000837211	1.59144	1	1
FBgn0033610	CG18335	-	0.0858268	0.141362	0.106593	0.0896478	0.198387	0.243084	1.59122	1	1
FBgn0086355	Tpi	Triose phosphate isomerase	268.338	167.448	172.964	336.796	350.332	281.02	1.59039	0.00302665	0.477773
FBgn0265719	lncRNA:CR44526	long non-coding RNA:CR44526	1.79391	0.595104	0.871478	1.09599	1.53259	2.55445	1.58964	0.726624	1
FBgn0031913	CG5958	-	340.236	141.499	226.214	422.003	404.118	299.011	1.58928	0.022309	1
FBgn0038542	TyrR	Tyramine receptor	0.0368112	0.036259	0.029658	0.0389799	0.0527719	0.0714949	1.58911	1	1
FBgn0050489	Cyp12d1-p	Cyp12d1-p	23.0127	5.93791	6.92468	18.2948	20.6655	18.0088	1.58797	0.103338	1
FBgn0011829	Ret	Ret oncogene	0.0641802	0.0509824	0	0.071951	0.070645	0.040176	1.58708	1	1
FBgn0032908	CG9270	-	0.134429	0.0472148	0.0835348	0.228792	0.135701	0.0561388	1.58622	1	1
FBgn0038301	CG6654	-	1.86598	2.48837	2.52653	3.28552	3.33322	4.28598	1.58479	0.480909	1
FBgn0038147	CCHa2	CCHamide-2	112.433	112.31	78.7494	167.759	178.154	134.932	1.58438	0.00211671	0.366294
FBgn0030241	feo	fascetto	0.0175258	0.0221725	0.0660495	0.0444852	0.0157766	0.107241	1.58398	1	1
FBgn0263518	mir-4975	mir-4975 stem loop	0.360278	0.664294	0.727605	1.05684	1.56606	0.150926	1.58308	1	1
FBgn0031554	CG15418	-	0.237243	0	0	0.215142	0.0297339	0.130393	1.58179	1	1
FBgn0038917	CG6678	-	0.385056	0.563644	0.415419	0.730099	0.596211	0.829438	1.58032	1	1
FBgn0037084	Syx6	Syntaxin 6	2.41237	2.8632	2.55241	3.84568	4.14572	4.37731	1.58007	0.503689	1
FBgn0043534	Obp57b	Odorant-binding protein 57b	17.2587	20.6559	18.681	28.8799	28.7578	31.7652	1.57968	0.0251287	1
FBgn0036348	CG17687	-	0.334695	0.106317	0.112181	0.228097	0.345876	0.299524	1.57901	1	1
FBgn0031737	obst-E	obstructor-E	9.09256	10.2268	8.13115	15.7105	14.4154	13.2131	1.5788	0.0850928	1
FBgn0002522	lab	labial	0.000591436	0.038102	0.067571	0.000201896	0.0950065	0.0723751	1.57704	1	1
FBgn0036979	CG13247	-	0.152841	0.11698	0	0.0947148	0.163753	0.166911	1.57653	1	1
FBgn0013690	mt:tRNA:Cys-GCA	mitochondrial transfer RNA:Cysteine-GCA	2.38704	0.858015	1.27768	2.79834	2.02614	2.3025	1.57581	0.77449	1
FBgn0051097	CG31097	-	0.342384	0.294526	0.226781	0.597703	0.342367	0.419988	1.5747	1	1
FBgn0041160	comm2	comm2	9.44127	5.42737	6.06831	11.8471	11.6241	9.49684	1.57464	0.134266	1
FBgn0033785	Sans	Scaffold protein containing ankyrin repeats and SAM domain	0.000881247	0.156521	0	0.0954314	0.150785	0.00154576	1.57407	1	1
FBgn0036875	CG9449	-	14.8335	16.191	17.3827	23.5551	22.186	30.4548	1.57406	0.0389128	1
FBgn0052713	CG32713	-	0.317159	0.0727967	0.051001	0.257003	0.204536	0.232515	1.57397	1	1
FBgn0037276	CG17387	-	0.0780729	0.0466293	0	0.0914842	0.0605859	0.0439052	1.57155	1	1
FBgn0037513	pyd3	pyd3	78.8473	48.3738	54.0324	97.0633	97.2939	90.4078	1.57109	0.00465003	0.632688
FBgn0261859	CG42788	-	26.7724	28.9291	37.0294	51.7645	52.6882	41.1598	1.57027	0.0111568	1
FBgn0286508	Had1	beta Hydroxy acid dehydrogenase 1	459.887	63.1947	146.178	366.041	406.636	277.877	1.56972	0.196732	1
FBgn0038541	TyrRII	Tyramine receptor II	0.17615	0.108341	0.14205	0.274085	0.162799	0.232649	1.56968	1	1
FBgn0034612	CG10505	-	0.0407669	0.0144434	0	0.0421327	0.000215823	0.0443032	1.56948	1	1
FBgn0037723	SpdS	Spermidine Synthase	100.992	45.9522	78.4563	111.158	123.256	119.318	1.56935	0.0134567	1
FBgn0034627	eEFSec	eukaryotic translation elongation factor, selenocysteine-specific	1.16459	2.20195	2.2478	2.97532	2.78809	3.04737	1.56933	0.607394	1
FBgn0260006	drd	drop dead	0.250614	0.485927	0.237994	0.525071	0.615352	0.388778	1.56916	1	1
FBgn0034394	CG15096	-	352.535	88.6089	178.33	318.226	338.337	315.42	1.56904	0.0808396	1
FBgn0035356	CG16986	-	36.8795	18.992	21.7059	38.6261	48.2409	34.8075	1.56843	0.0310319	1
FBgn0262581	CG43121	-	0.000328757	0.0557555	0	0.000102643	0.000213105	0.0876367	1.56822	1	1
FBgn0265800	lncRNA:CR44589	long non-coding RNA:CR44589	0.287991	0	0.361037	0.516852	0.260643	0.240255	1.56811	1	1
FBgn0267703	lncRNA:CR46036	long non-coding RNA:CR46036	0.237771	0.166246	0.123533	0.388034	0.3158	0.123378	1.56802	1	1
FBgn0032399	CG6785	-	0.559617	0.506318	0.629857	0.931543	0.69976	1.02402	1.56583	1	1
FBgn0034154	CG5267	-	0.010127	0.0380033	0.149042	0.0478066	0.0973948	0.163423	1.56525	1	1
FBgn0032382	Mal-B2	Maltase B2	167.007	123.213	115.104	224.011	204.467	205.872	1.56505	0.00122362	0.262998
FBgn0029813	AgmNAT	Agmatine N-acetyltransferase	1.41884	1.42006	1.37344	1.90144	2.47019	2.21996	1.56483	0.548955	1
FBgn0265380	asRNA:CR44321	antisense RNA:CR44321	3.03791	1.36425	2.14363	3.38236	3.61941	3.23065	1.56321	0.629226	1
FBgn0050381	PIG-X	Phosphatidylinositol glycan anchor biosynthesis class X	1.57248	2.01958	1.96427	2.96264	3.05212	2.65489	1.56032	0.607394	1
FBgn0003411	sisA	sisterless A	0.0508033	0.0379155	0	0.0458859	0.0916072	0.000858629	1.55944	1	1
FBgn0003255	rk	rickets	0.100304	0.0748418	0	0.140151	0.0708932	0.0620844	1.55944	1	1
FBgn0264939	asRNA:CR44108	antisense RNA:CR44108	2.95273	0.727015	1.9016	3.84772	3.14828	1.70286	1.55856	0.607394	1
FBgn0264470	lncRNA:CR43878	long non-coding RNA:CR43878	0.0597382	0	0.103885	0.0562453	0.0625986	0.135993	1.55746	1	1
FBgn0037057	CG10512	-	57.2525	40.8865	39.7766	81.1034	76.0412	57.5818	1.55694	0.00980108	0.975947
FBgn0033890	Ctf4	Chromosome transmission fidelity 4	0.636186	0.421163	0.430412	0.963003	0.882477	0.470836	1.55691	1	1
FBgn0032834	CG13965	-	6.93345	3.55903	6.68348	8.33524	10.3527	8.05249	1.55685	0.174706	1
FBgn0039490	CG5882	-	0.151094	0.102993	0	0.148802	0.110985	0.135593	1.55608	1	1
FBgn0266929	lncRNA:CR45380	long non-coding RNA:CR45380	0.396113	0.340884	0.522967	0.345743	0.86892	0.745728	1.55591	1	1
FBgn0265161	lncRNA:CR44230	long non-coding RNA:CR44230	4.0321	1.08347	1.6391	3.41078	3.88079	3.20776	1.55438	0.629226	1
FBgn0263451	asRNA:CR43474	antisense RNA:CR43474	0.246915	0	0.34777	0.00114338	0.688017	0.234784	1.55367	1	1
FBgn0265530	lncRNA:CR44380	long non-coding RNA:CR44380	1.53146	0.618953	1.08281	1.43717	1.72442	1.85997	1.55311	0.726624	1
FBgn0033459	CG12744	-	0.00535688	0.437155	0.577233	0.644695	0.607395	0.330671	1.55212	1	1
FBgn0286037	sisRNA:3	stable intronic sequence RNA 3	0.418445	0.764379	0.652734	0.931644	0.975753	0.941044	1.55181	1	1
FBgn0065092	snmRNA:438	small non-messenger RNA 438	0.000631607	0.00108435	0.00410488	0.00497699	0.00159631	0.00245832	1.5516	1	1
FBgn0040968	CG14933	-	106.658	78.9414	44.2291	116.985	124.016	115.569	1.55146	0.0216833	1
FBgn0031631	CG3225	-	0.34621	0.48865	0.417831	0.577448	0.615494	0.748327	1.54968	1	1
FBgn0086711	mol	moladietz	1.59806	1.85216	1.77202	2.86685	2.60857	2.61486	1.5492	0.581197	1
FBgn0041164	armi	armitage	1.7944	1.1603	1.56075	2.27302	2.49062	2.22737	1.54825	0.548955	1
FBgn0003430	slp1	sloppy paired 1	0.406443	0.23963	0.085826	0.397495	0.352694	0.382337	1.54738	1	1
FBgn0027556	CG4928	-	1.04707	1.31333	1.28072	3.93885	1.0105	0.683371	1.54697	0.753976	1
FBgn0053056	CG33056	-	49.7114	35.4058	40.7637	68.3023	63.2673	63.0909	1.54639	0.00756263	0.837244
FBgn0034081	CG10731	-	7.13693	6.4315	4.83181	9.2197	9.54856	9.67851	1.546	0.184495	1
FBgn0035169	Dci	Dodecenoyl-CoA delta-isomerase	14.1645	7.23528	5.50181	13.9589	14.7486	12.8745	1.54571	0.134884	1
FBgn0053213	CG33213	-	0.413536	0.435766	0.374923	0.565363	0.592679	0.72968	1.54197	1	1
FBgn0026754	Ugt37C1	UDP-glycosyltransferase family 37 member C1	2.6112	1.01211	1.49251	2.52722	3.0638	2.29731	1.54195	0.581197	1
FBgn0265151	lncRNA:CR44220	long non-coding RNA:CR44220	0.000559956	0	0.107181	0.000207501	0.164858	0.00103198	1.54163	1	1
FBgn0263321	CG43402	-	36.3464	55.0727	46.4539	75.3126	69.8896	67.3089	1.54135	0.00670357	0.786082
FBgn0028572	qtc	quick-to-court	6.99104	6.95445	7.45913	10.6824	11.3392	10.9664	1.54116	0.134266	1
FBgn0046878	Obp83cd	Odorant-binding protein 83cd	25.3207	9.22831	13.9231	23.8609	27.6415	23.1569	1.54026	0.0690392	1
FBgn0039170	CG13609	-	0.252669	0.162347	0.0249906	0.207409	0.187641	0.282613	1.54012	1	1
FBgn0266627	asRNA:CR45134	antisense RNA:CR45134	0.00225244	0.056223	0.371042	0.135999	0.179014	0.346316	1.5397	1	1
FBgn0032105	borr	borealin-related	0.202796	0.0885071	0	0.189977	0.00114265	0.257292	1.53933	1	1
FBgn0032150	CG13123	-	0.662809	0.840439	0.492108	0.795703	0.912071	1.36239	1.53865	1	1
FBgn0034390	CG15093	-	129.376	57.1683	67.9706	135.267	140.305	115.881	1.53803	0.0302571	1
FBgn0029924	CG4586	-	0.000788509	0.0669359	0.0739971	0.0782108	0.0795418	0.0601655	1.53765	1	1
FBgn0085424	nub	nubbin	0.0269143	0.0264665	0.0143081	0.0534921	0.000260645	0.0503175	1.53748	1	1
FBgn0037713	CG16790	-	8.65671	3.166	4.2203	7.86345	7.78066	9.02157	1.53747	0.211553	1
FBgn0053970	CG33970	-	0.500961	0.533773	0.289002	0.880531	0.568257	0.585908	1.53709	1	1
FBgn0001230	Hsp68	Heat shock protein 68	6.80564	5.00554	3.39176	8.70031	8.30545	6.35063	1.53631	0.256386	1
FBgn0050323	CG30323	-	0.155298	0.119442	0.213074	0.246622	0.2573	0.245404	1.53609	1	1
FBgn0032331	CG14913	-	0.0701525	0.0507934	0.0474573	0.103573	0.105385	0.0497154	1.53603	1	1
FBgn0038311	CG14864	-	0.070984	0.121514	0.0447043	0.0455904	0.0990857	0.219595	1.53569	1	1
FBgn0266413	asRNA:CR45053	antisense RNA:CR45053	11.6225	4.89958	11.35	18.424	14.1413	10.2319	1.53549	0.121476	1
FBgn0000477	DNaseII	Deoxyribonuclease II	94.2774	46.6255	48.6055	89.3558	93.8164	107.802	1.53542	0.0252612	1
FBgn0262317	mir-966	mir-966 stem loop	2.33242	0.384092	0.627495	1.85218	2.11384	1.16764	1.53518	0.726624	1
FBgn0034322	CG18536	-	1.44704	0.57309	1.27829	1.74783	1.98364	1.33055	1.53468	0.726624	1
FBgn0036822	NijB	Ninjurin B	0.919594	0.516353	0	0.876815	0.734065	0.59169	1.53388	1	1
FBgn0265915	asRNA:CR44704	antisense RNA:CR44704	0.348976	0.0369249	0	0.107256	0.218817	0.265816	1.53379	1	1
FBgn0036260	Rh7	Rhodopsin 7	0.0405401	0	0.0406628	0.0434425	0.0361917	0.0449118	1.53376	1	1
FBgn0050001	CG30001	-	0.00273384	0.186753	0.324332	0.133404	0.374665	0.279682	1.53313	1	1
FBgn0010226	GstS1	Glutathione S transferase S1	59.6518	24.3054	20.9205	52.2443	55.7906	52.7051	1.53264	0.0648301	1
FBgn0265447	lncRNA:CR44347	long non-coding RNA:CR44347	0.00039011	0.0458617	0.0210473	0.0371694	0.0193919	0.0465733	1.53248	1	1
FBgn0083029	snoRNA:Psi18S-525j	snoRNA:Psi18S-525j	0.286022	0.0412071	0	0.000631034	0.497671	0.0031387	1.53238	1	1
FBgn0013709	mt:tRNA:Trp-TCA	mitochondrial transfer RNA:Tryptophan-TCA	1.67395	0.462916	2.4557	2.18245	1.66786	3.18515	1.53192	0.77449	1
FBgn0011770	Gip	GIP-like	244.704	98.1993	82.2933	218.743	231.753	200.65	1.5314	0.0752102	1
FBgn0262788	CG43169	-	0.0900485	0	0.102494	0.000358922	0.172738	0.121745	1.53131	1	1
FBgn0051549	CG31549	-	16.1835	16.9048	16.7195	26.5058	24.8304	24.7591	1.52778	0.0554883	1
FBgn0033348	Spt	Spitting Image	0.1875	0.266437	0.248647	0.443707	0.315386	0.313991	1.52734	1	1
FBgn0031735	CG11029	-	0.0325683	0.0315791	0.0450152	0.0399701	0.100251	0.0264503	1.52682	1	1
FBgn0014903	CG14630	-	99.6897	14.2049	24.4331	111.021	52.8363	47.2423	1.52608	0.280517	1
FBgn0286737	snoRNA:Or-CD16	snoRNA:Orphan CD box 16	0.00219935	0.0013412	0.00304464	0.00196599	0.00244278	0.0056346	1.52515	1	1
FBgn0023477	Taldo	Transaldolase	1290.55	651.384	651.055	1380.8	1451.21	1122.06	1.52491	0.027389	1
FBgn0052582	lncRNA:CR32582	long non-coding RNA:CR32582	0.289431	0.59774	0.603227	0.752615	0.844932	0.674852	1.52469	1	1
FBgn0039820	CG15554	-	5.01442	6.67944	5.13843	7.89012	8.07666	9.69219	1.52439	0.222615	1
FBgn0267460	lncRNA:CR45810	long non-coding RNA:CR45810	0.000522362	0.0906073	0	0.000164128	0.0119335	0.126809	1.52428	1	1
FBgn0040396	CG3939	-	16.3927	14.2503	12.0093	22.0805	22.7537	20.1795	1.52427	0.0632301	1
FBgn0011606	Klp3A	Kinesin-like protein at 3A	0.223148	0.201636	0.289678	0.383526	0.300817	0.404129	1.52348	1	1
FBgn0030508	CG15760	-	0.0530171	0.044132	0.0730994	0.068756	0.0948114	0.0957263	1.52303	1	1
FBgn0286222	Fum1	Fumarase 1	225.644	133.943	170.789	271.078	272.032	264.334	1.5224	0.00456066	0.629048
FBgn0004374	neb	nebbish	1.89556	1.42387	1.43155	2.18287	2.51143	2.53854	1.52239	0.77449	1
FBgn0286921	CR46421	-	0.0892306	0	0	0.000169268	0.134754	0.000841824	1.52151	1	1
FBgn0033883	CG16935	-	44.3343	35.3966	32.608	61.6707	59.4048	49.7854	1.52094	0.0123293	1
FBgn0265701	lncRNA:CR44508	long non-coding RNA:CR44508	0.151641	0	0	0.228461	0.00060951	0.00146006	1.52024	1	1
FBgn0266806	asRNA:CR45268	antisense RNA:CR45268	0.0537202	0	0.263729	0.000589436	0.245173	0.236689	1.51977	1	1
FBgn0013810	Dhc36C	Dynein heavy chain at 36C	0.0170153	0.0086511	0.00971091	6.27e-05	0.0241085	0.0295825	1.51944	1	1
FBgn0013686	mt:lrRNA	mitochondrial large ribosomal RNA	28303.8	25999.3	31088	39565.8	42415.7	47755.8	1.51933	0.000208646	0.0758962
FBgn0033467	Pdrg1	Pdrg1 prefoldin-like subunit	6.01331	7.02565	5.30108	9.61768	9.06885	9.16025	1.51836	0.184495	1
FBgn0259236	comm3	comm3	0.759912	1.75784	1.78383	2.50695	1.88541	2.1384	1.51822	0.548955	1
FBgn0267398	Yeti	Yeti	37.3653	36.1981	36.9755	54.1893	55.841	57.7336	1.51769	0.0106823	1
FBgn0262540	CG43094	-	0.331648	0.233806	0.336242	0.157738	0.43192	0.777977	1.51674	1	1
FBgn0031824	CG9547	-	38.5903	15.4802	17.213	36.2692	35.7001	36.148	1.51672	0.0594354	1
FBgn0266739	lncRNA:CR45212	long non-coding RNA:CR45212	0.304799	0.993121	0.748684	0.929991	0.867603	1.3062	1.51656	1	1
FBgn0053169	CG33169	-	3.74679	4.54566	3.71998	5.57903	6.9912	5.64194	1.51611	0.362004	1
FBgn0262148	lncRNA:CR42874	long non-coding RNA:CR42874	0.113619	0	0.0902025	0.000373983	0.131236	0.177204	1.51512	1	1
FBgn0020518	snoRNA:Me28S-G764	-	1.12026	0.389795	0.544665	0.864071	1.25689	0.991843	1.51495	1	1
FBgn0034364	CG5493	-	8.42224	2.69386	1.30807	5.34729	5.88607	7.58636	1.51477	0.281464	1
FBgn0051288	CG31288	-	5.25177	6.28258	5.65145	9.26239	8.50581	8.25064	1.51397	0.222615	1
FBgn0261436	DhpD	Dihydropterin deaminase	99.5608	61.8729	56.2497	115.272	118.568	95.2298	1.51169	0.0161555	1
FBgn0004190	snRNA:U6:96Ac	small nuclear RNA U6 at 96A c	2.26608	0.509705	0.801077	1.71545	1.33694	2.3544	1.5116	1	1
FBgn0266316	asRNA:CR44981	antisense RNA:CR44981	0.738843	0.563832	0.903917	1.02901	1.6695	0.635679	1.51101	1	1
FBgn0033065	Cyp6w1	Cyp6w1	97.9689	40.499	80.8194	87.4796	91.8287	151.656	1.50927	0.0649241	1
FBgn0264947	asRNA:CR44116	antisense RNA:CR44116	0.490105	0.456033	0.359235	0.671683	0.558873	0.739252	1.509	1	1
FBgn0031906	CG5160	-	3.33649	2.02802	1.6076	3.42523	3.53502	3.55991	1.50889	0.629226	1
FBgn0000808	gd	gastrulation-defective	0.000457821	0.0789142	0	0.0471699	0.0319911	0.0405998	1.50885	1	1
FBgn0028482	bdl	borderless	0.833145	1.23722	1.21634	1.90423	1.45652	1.59809	1.50876	0.726624	1
FBgn0266041	asRNA:CR44806	antisense RNA:CR44806	0.382743	0.375177	0.206102	0.621702	0.310073	0.522311	1.50835	1	1
FBgn0027083	MetRS-m	Methionyl-tRNA synthetase, mitochondrial	1.4506	0.917032	0.95985	2.02619	1.73969	1.25206	1.50803	0.726624	1
FBgn0263199	Galk	Galactokinase	392.665	180.932	190.684	382.872	409.965	359.662	1.50795	0.0377678	1
FBgn0033368	CG13743	-	0.0681863	0.031658	0.0701205	0.109888	0.0713752	0.0747767	1.50643	1	1
FBgn0265981	lncRNA:CR44760	long non-coding RNA:CR44760	0.0014009	0.100517	0.156122	0.000470176	0.000976196	0.387085	1.50571	1	1
FBgn0065047	snoRNA:U3:54Ab	snoRNA:U3:54Ab	0.506142	0.171574	0.301433	0.932671	0.404732	0.136649	1.50544	1	1
FBgn0001229	Hsp67Bc	Heat shock gene 67Bc	0.0414229	0.0295601	0	0.0691716	0.0369897	0.000665228	1.50496	1	1
FBgn0037685	Or85f	Odorant receptor 85f	0.0812807	0.192013	0	0.00049967	0.159333	0.251396	1.50471	1	1
FBgn0052068	Adi1	Acireductone dioxygenase 1	200.152	146.572	170.773	241.241	257.285	279.799	1.50402	0.00172569	0.313865
FBgn0023531	CG32809	-	0.518521	0.505081	0.876992	0.829921	0.912992	1.11517	1.50378	1	1
FBgn0261454	scaRNA:MeU4-A65	small Cajal body-specific RNA : MeU4-A65	0.00255118	0.471439	0	0.173218	0.00181304	0.537647	1.50357	1	1
FBgn0051619	nolo	no long nerve cord	0.0808426	0.0605265	0	0.0730293	0.0855909	0.0537927	1.50254	1	1
FBgn0266303	asRNA:CR44968	antisense RNA:CR44968	0.00158749	0.288671	0	0.263271	0.170021	0.00273552	1.50221	1	1
FBgn0035022	CG11413	-	0.0890761	0.199483	0.442878	0.350475	0.117275	0.630061	1.5009	1	1
FBgn0039485	CG17189	-	13.3186	10.9062	8.68459	17.4427	16.2501	15.6647	1.49981	0.131566	1
FBgn0267497	28SrRNA:CR45837	28S ribosomal RNA:CR45837	62.7397	23.9873	42.7646	110.886	34.1962	49.1078	1.49964	0.167129	1
FBgn0013348	TpnC41C	Troponin C at 41C	0.689486	2.15272	1.97341	2.94588	2.83757	1.42788	1.49749	0.77449	1
FBgn0040828	CG13306	-	0.662248	0.599083	0.48207	0.863976	0.575787	1.16979	1.49682	1	1
FBgn0035711	CG8519	-	1.30614	1.07059	0.95824	1.72056	1.56371	1.70552	1.4962	0.726624	1
FBgn0038660	Sgsh	N-sulfoglucosamine sulfohydrolase	0.453505	0.518213	0.128221	0.59996	0.456879	0.588833	1.49615	1	1
FBgn0266457	lncRNA:CR45082	long non-coding RNA:CR45082	0.291172	0.327191	0.448219	0.59762	0.451301	0.546124	1.49547	1	1
FBgn0040347	mus81	mus81	0.709099	0.884408	0.891052	1.22813	1.22085	1.26641	1.49539	0.687553	1
FBgn0030676	CG12379	-	1.26104	1.87135	1.12226	2.31564	1.88201	2.16331	1.49506	0.753976	1
FBgn0267819	asRNA:CR46144	antisense RNA:CR46144	0.0420781	0.0557501	0.0437181	0.0592907	0.105662	0.0466025	1.4946	1	1
FBgn0052039	CG32039	-	6.42828	7.35914	6.71707	10.3575	9.80147	10.4853	1.49451	0.161382	1
FBgn0033520	Prx2540-1	Peroxiredoxin 2540-1	98.1485	25.8829	19.4304	80.1014	74.2664	60.0246	1.49442	0.219245	1
FBgn0040251	Ugt302K1	UDP-glycosyltransferase family 302 member K1	0.0475544	0	0	0.041713	0.0288245	0.00043979	1.49255	1	1
FBgn0004047	Yp3	Yolk protein 3	14603	3434.01	12787.3	14542.6	14133.4	17326.9	1.49242	0.143885	1
FBgn0051792	CG31792	-	0.0276297	0	0	0.0408472	0.000108049	0.000258816	1.49166	1	1
FBgn0033196	CG1358	-	3.90635	0.874699	2.26168	3.57044	3.43109	3.50129	1.4913	0.629226	1
FBgn0030511	CG11158	-	8.00664	6.27566	8.74164	12.5848	11.2448	10.4911	1.49065	0.185557	1
FBgn0026433	Grip128	Grip128	1.30044	1.82202	1.90262	2.44465	2.37243	2.67287	1.49051	0.77449	1
FBgn0038494	beat-IIb	beaten path IIb	0.0011036	0.130873	0.0666868	0.0720934	0.123074	0.100939	1.49049	1	1
FBgn0053966	CG33966	-	0.100705	0	0.145308	0.0923812	0.271371	0.0022867	1.48788	1	1
FBgn0037950	HisCl1	Histamine-gated chloride channel subunit 1	0.632148	0.225817	0.304203	0.664031	0.814672	0.248963	1.48659	1	1
FBgn0052636	lncRNA:CR32636	long non-coding RNA:CR32636	0.239328	0.150376	0.297619	0.449619	0.334684	0.23734	1.48641	1	1
FBgn0025632	CG4313	-	0.614692	0.585457	0.734464	0.828444	0.970996	1.07593	1.48627	1	1
FBgn0030054	Caf1-180	Chromatin assembly factor 1, p180 subunit	0.886615	0.551696	0.826781	1.04275	1.36553	0.957513	1.48594	1	1
FBgn0266064	GlyS	Glycogen synthase	282.302	137.837	112.684	297.125	301.78	192.824	1.48591	0.0804286	1
FBgn0036264	CG11529	-	3.86553	2.17574	3.25964	5.33098	4.58307	3.8958	1.48479	0.405181	1
FBgn0038858	CG5793	-	111.109	23.5553	30.0704	80.435	86.692	77.3011	1.48377	0.208727	1
FBgn0038361	Uros2	Uroporphyrinogen III synthase 2	0.163113	0.288111	0.0843539	0.387588	0.1026	0.304374	1.48356	1	1
FBgn0263485	scaRNA:PsiU2-55	small Cajal body-specific RNA : PsiU2-55	0.00143827	0.260576	0	0.201543	0.000992688	0.186041	1.48304	1	1
FBgn0035791	CG8539	-	70.1498	15.5161	31.4026	55.1605	61.893	56.5626	1.48303	0.154822	1
FBgn0286979	CG46439	-	0.286394	0	0.126802	0.183051	0.201305	0.228293	1.48271	1	1
FBgn0063667	CG32335	-	5.42631	0.590814	0.759732	3.3559	3.71888	2.96648	1.4817	0.629226	1
FBgn0032387	CG16965	-	8.48713	1.53682	2.31357	5.61046	6.7827	5.88685	1.48166	0.362004	1
FBgn0039776	PH4alphaEFB	prolyl-4-hydroxylase-alpha EFB	40.4778	19.9782	22.5169	42.2486	46.7559	33.9118	1.4814	0.0561271	1
FBgn0019828	dj	don juan	0.124113	0	0	0.0578125	0.0884564	0.0375524	1.48108	1	1
FBgn0051812	Tsen2	tRNA splicing endonuclease subunit 2	1.90255	2.53548	2.62203	4.4068	2.14579	3.89537	1.47987	0.629226	1
FBgn0051274	CG31274	-	0.231719	0.217698	0.0885674	0.436183	0.0953278	0.264635	1.47987	1	1
FBgn0031018	narya	narya	0.194227	0.0584985	0.0409929	0.080283	0.286476	0.0678494	1.47968	1	1
FBgn0038405	CG8927	-	0.200107	0.201356	0.511616	0.569193	0.447358	0.334458	1.47962	1	1
FBgn0038437	Sdhaf3	Succinate dehydrogenase assembly factor 3	2.50652	2.34222	2.20601	3.91495	3.80123	2.72154	1.47953	0.629226	1
FBgn0038365	CG9593	-	0.748592	0.280783	0.507878	0.957378	0.573141	0.743755	1.47944	1	1
FBgn0261975	CG42806	-	11.5204	8.10256	12.6067	12.1353	16.8291	18.6952	1.47875	0.126757	1
FBgn0035179	CG12038	-	0.000465725	0.0803427	0	0.118407	0.000315093	0.000754774	1.47852	1	1
FBgn0050051	Tmem18	Transmembrane protein 18	4.3607	4.94502	3.69377	7.14401	5.84387	6.2279	1.47819	0.377519	1
FBgn0266590	lncRNA:CR45115	long non-coding RNA:CR45115	2.73546	2.24605	2.7282	3.67252	3.70193	4.01859	1.47775	0.647785	1
FBgn0032283	CG7296	-	8.73161	6.51821	5.56729	10.647	10.182	9.90142	1.47621	0.21228	1
FBgn0033879	Echs1	Enoyl-CoA hydratase, short chain 1	229.751	170.679	142.068	293.751	279.094	227.868	1.47598	0.0109933	1
FBgn0265535	CG44385	-	0.0807747	0.114222	0.159215	0.167213	0.233995	0.121573	1.4759	1	1
FBgn0262952	mt:ND4	mitochondrial NADH-ubiquinone oxidoreductase chain 4	824.4	638.178	652.726	938.461	1027.71	1155.64	1.47582	0.00192273	0.339315
FBgn0004367	mei-41	meiotic 41	0.533809	0.535737	0.554957	0.869305	0.762733	0.765357	1.47577	1	1
FBgn0260005	wtrw	water witch	0.182114	0.29447	0.338321	0.66349	0.231458	0.307314	1.47534	1	1
FBgn0260477	CG30283	-	0.151137	0.0146503	0.0504797	0.0907845	0.173176	0.0549766	1.47473	1	1
FBgn0029839	CG4660	-	0.14329	0.14409	0.118173	0.274035	0.223108	0.100847	1.47451	1	1
FBgn0037942	CG14721	-	6.26667	5.13563	6.65899	9.04215	9.02992	8.55762	1.47441	0.233288	1
FBgn0020637	Lcp65Ag2	Lcp65Ag2	2.07223	1.14478	1.51494	3.47698	1.98845	1.51099	1.47432	0.77449	1
FBgn0050392	CG30392	-	4.29989	5.36662	4.13463	6.49914	6.53266	7.31365	1.47419	0.391985	1
FBgn0031428	CG9886	-	32.592	19.1324	23.4864	37.0265	39.2053	34.6299	1.47401	0.0445495	1
FBgn0265993	lncRNA:CR44768	long non-coding RNA:CR44768	0.371822	1.44668	0.782152	1.18108	1.48075	1.16972	1.4733	1	1
FBgn0052191	CG32191	-	25.5984	21.7308	23.9788	38.1251	36.4639	30.4677	1.47328	0.0436179	1
FBgn0032780	CG13085	-	2.91414	1.54819	2.01927	3.21614	3.42707	2.89815	1.47207	0.454705	1
FBgn0037304	CG1113	-	0.353597	0.637526	0.824433	0.707838	0.588873	1.37573	1.47197	1	1
FBgn0015025	CkIIalpha-i1	CKII-alpha subunit interactor-1	0.679186	1.28414	1.37991	1.67461	1.44999	1.79542	1.47163	0.726624	1
FBgn0265866	lncRNA:CR44655	long non-coding RNA:CR44655	0.000325659	0	0.0615788	0.0518174	0.000228502	0.0390214	1.4711	1	1
FBgn0262004	CG42822	-	0.535641	0.731981	0.441645	1.94302	0.00648464	0.564897	1.47104	1	1
FBgn0053470	CG33470	-	226.542	114.989	100.848	193.387	198.921	257.704	1.46936	0.059491	1
FBgn0266776	lncRNA:CR45241	long non-coding RNA:CR45241	0.540728	0.501435	0.161751	0.661	0.462865	0.645097	1.46934	1	1
FBgn0037501	Ir84a	Ionotropic receptor 84a	0.000456937	0.0787545	0	0.115346	0.000306911	0.000735174	1.46934	1	1
FBgn0086782	amn	amnesiac	0.197616	0.183992	0.344773	0.337495	0.429871	0.299903	1.4693	1	1
FBgn0267001	Ten-a	Tenascin accessory	0.205785	0.244309	0.294403	0.331855	0.358147	0.40377	1.46914	1	1
FBgn0036336	ste14	isoprenylcysteine carboxylmethyltransferase	5.64629	5.30691	3.40609	6.94955	7.63201	6.51062	1.46889	0.310985	1
FBgn0002641	mal	maroon-like	3.18512	3.03532	2.91531	4.86851	4.27863	4.26929	1.46856	0.523728	1
FBgn0050035	Tret1-1	Trehalose transporter 1-1	326.483	310.603	267.691	469.552	457.592	401.513	1.46849	0.00122465	0.262998
FBgn0267178	lncRNA:CR45618	long non-coding RNA:CR45618	0.000273188	0.0459031	0	7.85e-05	0.000162928	0.0675625	1.46837	1	1
FBgn0266931	lncRNA:CR45382	long non-coding RNA:CR45382	0.353246	0.226682	0.0640102	0.34365	0.394316	0.207473	1.46821	1	1
FBgn0038804	CG10877	-	0.200196	0.46252	0.232098	0.64141	0.294465	0.376454	1.46659	1	1
FBgn0051313	CG31313	-	256.539	155.69	137.468	280.956	264.992	260.103	1.46635	0.0228283	1
FBgn0035210	msd5	mitotic spindle density 5	1.80985	1.75947	1.32175	2.77171	2.27459	2.12255	1.4657	0.77449	1
FBgn0040383	CG5254	-	18.7429	11.8006	13.5763	24.0116	20.3279	20.3201	1.46555	0.114075	1
FBgn0014032	Sptr	Sepiapterin reductase	24.2222	11.9232	15.0285	25.6528	24.0341	25.3089	1.46551	0.0888269	1
FBgn0052554	CG32554	-	0.72352	1.48552	1.80543	2.20291	1.77439	1.90506	1.46529	0.753976	1
FBgn0031678	Nepl3	Neprilysin-like 3	0.31305	0.17371	0.0828717	0.348513	0.281034	0.204815	1.46474	1	1
FBgn0030073	CG10962	-	49.7955	15.7861	17.2404	42.1172	44.2115	34.957	1.46441	0.140984	1
FBgn0035512	Cpr64Ac	Cuticular protein 64Ac	0.175225	0.237831	0	0.121808	0.199572	0.283395	1.46414	1	1
FBgn0085753	28SrRNA-Psi:CR40596	28S ribosomal RNA pseudogene:CR40596	24.571	10.6312	17.0098	44.7386	13.4672	18.183	1.46305	0.204117	1
FBgn0033421	CG1888	-	4.09896	3.6011	4.04549	5.36999	5.91627	5.89093	1.46244	0.458629	1
FBgn0265508	asRNA:CR44370	antisense RNA:CR44370	0.0207085	0	0.0296242	0.0336076	0.0227027	0.0172314	1.46111	1	1
FBgn0263546	mir-4985	mir-4985 stem loop	3.03457	0.937985	0.188981	2.28835	1.96465	1.82535	1.4606	0.753976	1
FBgn0028896	CG17329	-	0.00124889	0.0423791	0.189968	0.160628	0.127043	0.0533564	1.4599	1	1
FBgn0265633	lncRNA:CR44440	long non-coding RNA:CR44440	0.0963939	0	0	0.000166452	0.000345587	0.140177	1.45952	1	1
FBgn0286788	Orc1	Origin recognition complex subunit 1	0.321159	0.237284	0.217696	0.442314	0.440906	0.249201	1.45905	1	1
FBgn0085404	CG34375	-	0.10473	0.0771357	0	0.0940029	0.092295	0.0790105	1.45881	1	1
FBgn0264339	CG43795	-	0.0866436	0.0851697	0.0550073	0.101564	0.103498	0.125776	1.45859	1	1
FBgn0267767	lncRNA:CR46098	long non-coding RNA:CR46098	0.131131	0.209323	0.020213	0.0486455	0.0596641	0.417751	1.45858	1	1
FBgn0040308	Jafrac2	Thioredoxin peroxidase 2	13.3661	9.00991	6.91935	15.0112	15.1126	12.587	1.45794	0.146328	1
FBgn0051612	CG31612	-	0.308299	0.30084	0.332881	0.585966	0.358018	0.428209	1.45665	1	1
FBgn0053147	Hs3st-A	Heparan sulfate 3-O sulfotransferase-A	0.145782	0.121942	0.135876	0.146377	0.191358	0.250148	1.45659	1	1
FBgn0035138	CG13884	-	0.102175	0.0433925	0.06206	0.185537	0.000774241	0.116099	1.45651	1	1
FBgn0038105	yellow-f2	yellow-f2	87.4231	56.2699	45.1968	88.4725	91.5346	95.1071	1.45648	0.0306416	1
FBgn0001125	Got2	Glutamate oxaloacetate transaminase 2	714.375	164.75	201.002	525.165	578.161	469.407	1.45606	0.214477	1
FBgn0052269	CG32269	-	0.0204824	0.0421879	0.060331	0.0701966	0.0883599	0.0204506	1.45533	1	1
FBgn0034618	CG9485	-	176.776	111.265	64.0381	203.931	188.755	119.651	1.45518	0.104031	1
FBgn0040532	CG8369	-	48.0572	19.1284	13.9279	42.1307	40.672	35.1556	1.45424	0.136244	1
FBgn0052626	AMPdeam	AMP deaminase	35.5288	27.379	28.3951	46.2158	44.946	41.5242	1.45325	0.037477	1
FBgn0012036	Aldh	Aldehyde dehydrogenase	887.601	484.355	482.349	928.226	955.558	809.92	1.45268	0.0334641	1
FBgn0036279	Ncc69	sodium chloride cotransporter 69	1.62851	1.49879	1.60796	2.39586	2.35633	2.1266	1.45267	0.77449	1
FBgn0266974	lncRNA:CR45425	long non-coding RNA:CR45425	0.50903	0.523766	0.0640702	0.74657	0.762334	0.0838236	1.45207	1	1
FBgn0038396	CG5013	-	5.04441	5.0623	5.18848	6.84262	8.32979	7.02643	1.45136	0.324516	1
FBgn0001092	Gapdh2	Glyceraldehyde 3 phosphate dehydrogenase 2	773	403.87	417.378	798.304	821.421	692.606	1.45042	0.0387414	1
FBgn0267408	AOX1	Aldehyde oxidase 1	30.9278	21.5825	22.7745	38.4749	37.4052	33.2367	1.44938	0.0526821	1
FBgn0010516	wal	walrus	226.633	196.059	193.697	310.825	302.061	280.149	1.44882	0.00164217	0.304897
FBgn0267278	asRNA:CR45714	antisense RNA:CR45714	0.171216	0.370566	0.159609	0.520109	0.356516	0.139379	1.44856	1	1
FBgn0284227	CG46311	-	4.00382	2.27323	8.26799	6.65602	8.45792	5.93659	1.44726	0.310985	1
FBgn0015391	glu	gluon	0.579445	0.670096	0.671446	1.02724	0.80477	0.947967	1.44716	1	1
FBgn0038507	CG5863	-	0.00011278	0.0181093	0	0.0261276	6.89e-05	0.000165063	1.44668	1	1
FBgn0263538	mir-4965	mir-4965 stem loop	0.00206071	0.378178	0	0.258237	0.00140694	0.29043	1.44665	1	1
FBgn0002565	Lsp2	Larval serum protein 2	590.232	1.12772	21.3606	326.928	420.397	138.938	1.44644	0.629496	1
FBgn0264987	lncRNA:CR44138	long non-coding RNA:CR44138	0.28102	0.280933	0.130412	0.186477	0.436045	0.378502	1.44581	1	1
FBgn0036939	CG7365	-	0.371449	0.639781	0.48614	0.968298	0.401493	0.79486	1.44563	1	1
FBgn0036681	Obp73a	Odorant-binding protein 73a	0.439366	0.409125	0.492982	0.634971	0.673191	0.63074	1.44535	1	1
FBgn0263542	mir-4954	mir-4954 stem loop	1.12265	1.85097	0.622085	1.98993	2.02251	1.18008	1.44409	1	1
FBgn0013684	mt:ND5	mitochondrial NADH-ubiquinone oxidoreductase chain 5	1182.35	812.739	858.978	1260.09	1362.73	1494.6	1.44265	0.00721979	0.830229
FBgn0030451	CG15717	-	19.1513	12.4684	11.7964	21.9605	21.7241	18.9349	1.44231	0.128456	1
FBgn0004107	Cdk2	Cyclin-dependent kinase 2	0.272747	0.439903	0.343162	0.527355	0.442324	0.552695	1.4419	1	1
FBgn0263446	asRNA:CR43469	antisense RNA:CR43469	0.0602769	0	0.0758326	0.0904521	0.000495041	0.105203	1.44112	1	1
FBgn0038674	CG14285	-	1.19625	2.10253	1.64582	2.41781	2.13505	2.57288	1.44111	0.77449	1
FBgn0036574	elg1	enhanced level of genomic instability 1	0.886434	0.845074	1.02583	1.33652	1.31036	1.32596	1.44082	1	1
FBgn0001995	mRpL4	mitochondrial ribosomal protein L4	15.0393	14.3944	15.8313	22.2353	22.6729	20.2749	1.44004	0.11399	1
FBgn0037750	Whamy	WHAMM and JMY related	0.307906	0.183207	0.249353	0.3639	0.311239	0.390455	1.43908	1	1
FBgn0011020	Sas-4	Spindle assembly abnormal 4	0.392686	0.527072	0.599509	0.578716	0.86475	0.742655	1.43893	1	1
FBgn0263934	esn	espinas	0.175562	0.18036	0.147576	0.229848	0.270098	0.224518	1.43886	1	1
FBgn0259935	CG42458	-	0.349038	0.191075	0.435662	0.644292	0.555129	0.204421	1.4387	1	1
FBgn0085485	CG34456	-	3.12828	1.57032	1.41134	3.47523	3.24099	2.07299	1.43851	0.607394	1
FBgn0050062	CG30062	-	1.48099	1.41453	1.2808	1.68654	2.04202	2.27874	1.43842	0.753976	1
FBgn0286920	CR46420	-	0.096749	0	0	0.000173529	0.138111	0.000863018	1.43824	1	1
FBgn0263620	asRNA:CR43629	antisense RNA:CR43629	0.440435	0.645248	0.954441	1.0805	0.692172	1.16138	1.43817	1	1
FBgn0032122	CG31883	-	0.139787	0.0521436	0.174304	0.218615	0.189425	0.118425	1.43751	1	1
FBgn0052449	tRNA:Cys-GCA-4-1	transfer RNA:Cysteine-GCA 4-1	0.181422	0	0	0.258383	0.000689567	0.00165184	1.43712	1	1
FBgn0039482	CG14258	-	0.131264	0.210679	0	0.000617833	0.487294	0.00307304	1.43587	1	1
FBgn0052277	CG32277	-	5.97098	0	0.114483	8.47924	0.149387	0.107466	1.43557	0.741737	1
FBgn0262730	dtn	detonator	0.375708	0.40314	1.22987	0.837309	0.752679	1.29341	1.43544	1	1
FBgn0025815	Mcm6	Minichromosome maintenance 6	1.34812	0.926375	1.50113	2.08229	1.8207	1.51596	1.43524	1	1
FBgn0264727	lncRNA:CR43995	long non-coding RNA:CR43995	0.314749	0.503227	0.864589	1.25401	0.14886	1.01197	1.43521	1	1
FBgn0038143	CG9813	-	1.92567	2.18774	1.96128	2.65616	2.89634	3.15979	1.43419	0.607394	1
FBgn0264744	CG44002	-	0.49688	0.703487	0.607136	0.91495	0.618049	1.0591	1.43408	1	1
FBgn0036824	CG3902	-	316.328	80.0815	82.9302	237.539	257.971	191.628	1.43351	0.233953	1
FBgn0003256	rl	rolled	3.87343	4.44996	5.39245	6.48035	6.50097	6.67077	1.4328	0.391985	1
FBgn0029114	Tollo	Tollo	0.406499	0.437867	0.678236	0.740182	0.74118	0.699659	1.43243	1	1
FBgn0267580	lncRNA:CR45920	long non-coding RNA:CR45920	0.000418334	0.0132594	0.0623414	0.0713019	0.0368457	0.000677905	1.43155	1	1
FBgn0034229	CG4847	-	271.232	218.957	213.244	354.42	310.523	342.041	1.43153	0.00387154	0.566291
FBgn0052259	CG32259	-	0.00545388	0.405638	0.629397	0.527499	0.693814	0.268164	1.43152	1	1
FBgn0037534	ELOVL	ELOVL fatty acid elongase	34.8181	30.7443	37.072	41.5196	47.5764	57.8216	1.43147	0.0379902	1
FBgn0030239	CG17333	-	140.785	86.9762	80.6853	153.928	154.704	132.78	1.43108	0.0316306	1
FBgn0051248	CG31248	-	7.86015	7.58631	10.6512	12.4359	12.0118	12.8954	1.43089	0.216666	1
FBgn0024294	Spn43Aa	Serpin 43Aa	0.197108	0	0	0.167902	0.11229	0.00176546	1.43047	1	1
FBgn0032261	CG6094	-	8.8415	7.70837	8.48711	11.2946	12.0191	12.4901	1.43004	0.20288	1
FBgn0038682	CG5835	-	6.48188	8.53492	6.06009	10.2322	9.77297	10.1311	1.42982	0.263126	1
FBgn0063923	Kaz1-ORFB	Kaz1-ORFB	55.2711	22.7047	34.1537	51.4105	54.5274	54.3872	1.42982	0.0754734	1
FBgn0053301	CG33301	-	8.00364	2.22683	3.8941	5.99175	6.48055	7.71838	1.42947	0.391985	1
FBgn0003074	Pgi	Phosphoglucose isomerase	561.837	228.25	278.035	525.928	572.711	428.145	1.42941	0.0936846	1
FBgn0037788	CAH7	Carbonic anhydrase 7	73.654	25.6806	71.1328	86.623	89.1014	67.8827	1.42905	0.115881	1
FBgn0000644	Fcp3C	Follicle cell protein 3C	0.375328	0.213999	0.12811	0.289539	0.354135	0.381107	1.42839	1	1
FBgn0030643	CG15641	-	0.00448441	0.743421	0.0920557	0.334449	0.358103	0.506903	1.42799	1	1
FBgn0264618	lncRNA:CR43958	long non-coding RNA:CR43958	0.76417	1.023	1.06722	1.16542	1.40291	1.50737	1.42787	1	1
FBgn0266346	CngB	Cyclic nucleotide-gated ion channel subunit B	0.62012	0.771771	0.903439	1.06582	1.17283	1.03863	1.4278	1	1
FBgn0013680	mt:ND2	mitochondrial NADH-ubiquinone oxidoreductase chain 2	60.3062	38.8137	34.7477	58.9997	70.3998	61.7286	1.42774	0.0441646	1
FBgn0085285	CG34256	-	0.696575	0	0.407053	0.703214	0.436959	0.435122	1.42738	1	1
FBgn0031817	HemK1	HemK methyltransferase 1	1.47128	1.61913	1.27877	2.12557	2.37846	1.72923	1.42664	0.753976	1
FBgn0037290	CG1124	-	13.9847	10.3611	17.9577	21.3843	20.0787	18.8832	1.42651	0.143089	1
FBgn0000560	eg	eagle	0.0780215	0	0.103555	0.101381	0.070656	0.0869649	1.4264	1	1
FBgn0020765	Acp65Aa	Adult cuticle protein 65Aa	17.0959	20.984	24.0758	35.4654	32.8888	20.3041	1.42639	0.105251	1
FBgn0033842	cbc	crowded by cid	3.80991	2.94913	3.22368	5.17557	4.44793	4.61521	1.42634	0.541533	1
FBgn0065097	snmRNA:357	small non-messenger RNA 357	0.00251482	0.00156598	0.0023096	0.00292827	0.00305894	0.00312213	1.42547	1	1
FBgn0266942	lncRNA:CR45393	long non-coding RNA:CR45393	0.156064	0.118376	0.0821937	0.207855	0.210529	0.0898546	1.4251	1	1
FBgn0051051	CG31051	-	0.871736	0.241784	0.496281	0.845121	0.84738	0.601468	1.425	1	1
FBgn0032266	CG18302	-	1.45445	0.764554	1.24214	1.39094	1.98248	1.55781	1.42474	0.726624	1
FBgn0051352	Unc-115a	Uncoordinated 115a	10.8614	13.06	11.0203	16.9662	18.0736	14.7236	1.42419	0.169993	1
FBgn0265308	lncRNA:CR44281	long non-coding RNA:CR44281	0.104613	0	0.43216	0.353978	0.264164	0.14546	1.42258	1	1
FBgn0053558	mim	missing-in-metastasis	5.85135	6.13528	7.62464	9.06668	10.3224	8.49245	1.42171	0.312984	1
FBgn0036764	CG5535	-	0.36832	0.467083	0.196695	0.674366	0.438162	0.35459	1.42149	1	1
FBgn0037850	CG14695	-	0.178298	0.0511097	0.118973	0.157865	0.130239	0.207107	1.42146	1	1
FBgn0033658	Twdlbeta	Tweedlebeta	0.435096	0.574328	0.416817	0.413509	1.12912	0.484657	1.42142	1	1
FBgn0260237	BBIP1	BBSome interacting protein 1	2.69012	4.76659	3.54487	5.44852	4.71317	5.46186	1.42012	0.442419	1
FBgn0022709	Adk1	Adenylate kinase 1	30.9643	25.1095	26.2083	41.3295	39.3212	36.1614	1.41965	0.0549604	1
FBgn0261881	l(2)35Be	lethal (2) 35Be	4.91337	5.38166	4.82957	6.36622	7.97573	7.1281	1.41955	0.405512	1
FBgn0031726	Cyp6a16	Cyp6a16	0.0481052	0.0228945	0	0.0998568	0.000265509	0.000635998	1.41914	1	1
FBgn0039663	CG2321	-	0.2524	0.322724	0.238824	0.489349	0.294188	0.370923	1.41835	1	1
FBgn0283637	mir-9370	mir-9370 stem loop	0.00382965	0.00523188	0.0056787	0.00524551	0.00696135	0.00869001	1.41768	1	1
FBgn0030799	CG4872	-	7.2816	8.4663	8.68837	12.528	11.0317	11.0829	1.41767	0.194435	1
FBgn0025592	Gk1	Glycerol kinase 1	86.0285	66.3068	70.8419	102.023	109.447	104.916	1.41764	0.0134323	1
FBgn0034403	CG18190	-	0.118225	0.159967	0	0.100587	0.13304	0.160742	1.41761	1	1
FBgn0261444	CG3638	-	24.7967	13.4467	22.9633	29.5251	32.2526	24.9823	1.4175	0.0968828	1
FBgn0262035	CG42846	-	65.8314	33.0796	34.8184	59.1985	66.7171	63.4544	1.41607	0.0722949	1
FBgn0031875	CG3430	-	1.37622	1.17623	1.14979	2.03298	1.64675	1.56211	1.41586	1	1
FBgn0052187	CG32187	-	3.12732	2.56195	1.93835	2.7799	3.65659	4.36179	1.41568	0.647785	1
FBgn0050284	CG30284	-	0.950156	0.567483	1.09138	1.62038	1.35877	0.713867	1.41548	1	1
FBgn0034363	CG5327	-	0.127524	0	0	0.0883909	0.00045558	0.091619	1.41515	1	1
FBgn0029603	CG14053	-	0.642101	0.564458	0.503708	0.961804	0.908083	0.549146	1.41442	1	1
FBgn0040467	Dlip1	Dorsal interacting protein 1	1.5423	2.00445	1.84162	2.69665	2.07856	2.84321	1.41386	0.581197	1
FBgn0265930	lncRNA:CR44719	long non-coding RNA:CR44719	0.0564615	0	0	9.45e-05	0.0433316	0.0363859	1.41356	1	1
FBgn0085786	CR41501	-	0.269968	0.414738	0.347022	0.423729	0.373024	0.661641	1.41354	1	1
FBgn0039293	Alg9	ALG9, alpha-1,2-mannosyltransferase	3.62204	2.95814	3.56109	5.19047	4.88233	4.2588	1.4132	0.541533	1
FBgn0086448	PIG-Q	Phosphatidylinositol glycan anchor biosynthesis class Q	1.22448	1.32547	1.02521	1.78082	1.80043	1.47009	1.4129	1	1
FBgn0033815	CG4676	-	0.116573	0.117778	0.260965	0.150359	0.253525	0.295683	1.41236	1	1
FBgn0029573	CG14770	-	0.578893	0.681697	0.335584	0.689034	0.650232	0.914362	1.41189	1	1
FBgn0263086	CG43354	-	2.4728	0.844646	1.38099	2.25341	1.60099	2.77918	1.41187	0.77449	1
FBgn0037354	CG12171	-	61.0136	42.2523	42.454	70.7879	71.8599	63.0445	1.41156	0.0372738	1
[truncated: 15,825 more rows]
