# Supplementary material for: The sugar-responsive enteroendocrine neuropeptide F regulates lipid metabolism through glucagon-like and insulin-like hormones in Drosophila melanogaster
Source: Nat Commun. 2021 Aug 10;12:4818. doi: 10.1038/s41467-021-25146-w (PMC8355161; doi:10.1038/s41467-021-25146-w)
Supplement: Supplementary file 11 — Source data for all Figures; Source data for all Supplementary Figures; Source data of RNA-seq [file 41467_2021_25146_MOESM11_ESM.zip › Source-Data_Supplementary-Figures.xlsx]

## Sheet: Extended Data Figure 1
	Extended Data Figure. 1a			Extended Data Figure. 1b									Extended Data Figure. 1c
	TKg>LacZ-RNAi	TKg>NPF RNAiKK		NPF		Bursα							anti-Bursα
	262	43		TKg>LacZ-RNAi	TKg>NPF RNAiKK	TKg>LacZ-RNAi	TKg>NPF RNAiKK						TKg>LacZ-RNAi	TKg>NPF RNAiKK
	200	23		0.712264	0.167514	1.33047	1.36566						1.12409	1.27837
	202	39		1.141	0.148538	0.978235	0.741092						1.16413	0.905696
	218	23		1.07773	0.152364	1.11632	0.92534						0.980513	0.846255
	222	57		0.982798	0.14914	0.809641	0.707896						0.994076	0.964103
	231	45		1.08621	0.140019	0.765337							1.08035	1.22254
	The number of NPF+ EEC is indicated			Relative mRNA expression level normalized by the average of TKg>LacZRNAi is indicated									0.932695	1.04746
													0.971654	1.11956
	Extended Data Figure. 1d	Time after starvation											0.999982	1.05913
	genotype	0h	15h	24h	39h	48h	63h	72h	87h	96h	111h		0.955518	0.862223
	NPF sk1/+	92	92	92	83	68	49	33	11	5	0		0.855093	0.95556
	NPF Df/+	76	76	76	76	64	47	34	9	2	0		0.797826	0.745873
	NPF sk1/ NPF Df	74	73	72	50	35	14	0	0	0	0		0.714191	0.882071
	The number of survival fly is indicated												0.600373	0.84596
													0.588477	0.742667
	Extended Data Figure. 1e				Extended Data Figure. 1g								0.586431	0.966507
	NPF sk1/+	NPF Df/+	NPF sk1/ NPF Df		TKg>+	TKg>NPF OE							0.634607	1.07444
	1.34242	0.699429	0.572827		0.949551	1.03155							0.93877	0.679325
	1.01058	0.72111	0.474464		0.979526	1.0733							1.87201	0.794387
	1.16326	0.669701	0.662862		0.994054	1.10007							1.1921	0.756483
	0.498968	1.07501	0.606864		1.01665	1.20796							1.14531	0.477126
	0.841028	1.39338	0.565484		1.06022								1.45129	0.774328
	1.35246	0.685685			Relative TAG amount normalized by the average of TKg>+ is indicated								1.34667	0.638594
	0.739312	0.738039											1.4396	0.696769
	1.05197	0.907634											1.60656	0.73944
	Relative TAG amount normalized by the average of NPFsk1/+ is indicated												1.13234	0.831469
													1.30265	0.479467
	Extended Data Figure. 1h				Extended Data Figure. 1i								1.27029	0.774497
	NPF sk1/+	NPF Df/+	NPF sk1/ NPF Df		NPF sk1/+	NPF Df/+	NPF sk1/ NPF Df						0.849715	1.24924
	1.25823	0.973257	0.621717		0.0796569	0.0980392	0.171569						0.525176	0.461454
	0.647621	0.863518	0.809053		0.0796569	0.134804	0.153186						0.611363	0.623449
	0.770859	1.06726	0.802866		0.110294	0.122549	0.171569						0.913817	0.931493
	0.91906	0.859618	0.564965		0.147059	0.116422	0.159314						0.810186	0.611067
	0.824922	0.803001	0.580162				0.177696						1.01511	0.760301
	1.08609	0.97124	0.53511		Food intake amount (μL/fly/24hrs) is indicated								0.903945	0.79116
	1.50608												0.693098	1.03244
	Relative glucose level normalized by the average of NPF sk1/+ is idicated													1.00473
														1.07476
														0.872748
														1.18889
														0.997324
														0.912129
														0.777049
														0.761145
														0.70896
														0.861787
													Relative Bursα protein levels normalized by the average of TKg>LacZ RNAi is indicated

## Sheet: Extended Data Figure 2
	Extended Data Figure. 2b
	Glucose		Trehalose		Glucose+Trehalose
	TKg-GAL4, tub-GAL80ts>LacZ-RNAi	TKg-GAL4, tub-GAL80ts>NPF-RNAiKK	TKg-GAL4, tub-GAL80ts>LacZ-RNAi	TKg-GAL4, tub-GAL80ts>NPF-RNAiKK	TKg-GAL4, tub-GAL80ts>LacZ-RNAi	TKg-GAL4, tub-GAL80ts>NPF-RNAiKK
	0.931068	0.814113	0.7349	0.859593	0.792333	0.846277
	0.918654	0.86181	1.07111	0.772497	1.02647	0.798646
	1.13884	0.852989	1.26667	0.489708	1.22924	0.596067
	0.888925	0.854949	0.842688	0.459685	0.856225	0.575407
	1.12251		1.08463		1.09572
	Relative glycaemic level normalized by the average of TKg-GAL4, tub-GAL80ts>LacZ-RNAi is idicated
	Extended Data Figure. 2c
	TKg-GAL4, tub-GAL80ts>LacZ-RNAi	TKg-GAL4, tub-GAL80ts>NPF-RNAiKK
	0.0127551	0.114796
	0.0318878	0.121173
	0.057398	0.102041
	0.0191327	0.133929
	0.0446429	0.153061
	0.0255102	0.0637755
	0.0127551	0.140306
	0.0255102	0.057398
	Food intake amount (μL/fly/24hrs) is indicated

## Sheet: Extended Data Figure 3
	Extended Data Figure. 3c	Time after starvation
	genotype	0h	15h	24h	39h	48h	63h	72h	87h
	fbp>LacZ RNAi	70	70	70	62	54	24	7	0
	fbp>NPF RNAiKK	65	65	65	62	51	15	5	0
	The number of survival fly is indicated
	Extended Data Figure. 3d				Extended Data Figure. 3e
	+>NPF RNAiKK	fbp>NPF RNAiKK	TKg>NPF RNAiKK		+>NPF RNAiKK	fbp>NPF RNAiKK	TKg>NPF RNAiKK
	0.942284	0.628011	0.602345		0.102041	0.0701531	0.121173
	0.826261	0.594268	0.651649		0.0892857	0.0765306	0.0829082
	0.946643	0.712792	0.755004		0.0892857	0.0637755	0.102041
	0.97895	1.08733	0.776302		0.0510204	0.0765306	0.127551
	1.30215	1.04321	0.78529		0.108418	0.0701531	0.121173
	1.00371				0.0701531	0.0382653	0.159439
	Relative TAG amount normalized by the average of +>NPF RNAiKK is indicated				0.057398	0.0510204
					Food intake amount (μL/fly/24hrs) is indicated
	Extended Data Figure. 3f	Time after starvation
	genotype	0h	15h	24h	39h	48h	63h	72h	87h	96h
	fbp>+; NPFsk1/+	93	93	93	91	81	51	41	14	0
	fbp>+; NPFsk1/Df	57	57	57	41	26	14	10	0	0
	fbp>NPF; NPFsk1/Df	72	72	70	38	14	0	0	0	0
	The number of survival fly is indicated
	Extended Data Figure. 3g
	fbp>+; NPFsk1/+	fbp>+; NPFsk1/Df	fbp>NPF; NPFsk1/Df
	0.812319	0.696663	0.578734
	0.880771	0.882545	0.538255
	1.14321	0.561112	0.695679
	1.20796	0.387875	0.683854
	0.955743	0.531799	0.654827
			0.823592
	Relative TAG amount normalized by the average of fbp>+; NPFsk1/+ is indicated

## Sheet: Extended Data Figure 4
	Extended Data Figure. 4a	See Extended Data Table.1
	Extended Data Figure. 4b	See Extended Data Table.2

## Sheet: Extended Data Figure 5
	Extended Data Figure. 5a	See Extended Data Table.3

## Sheet: Extended Data Figure 6
	Extended Data Figure. 6a				Extended Data Figure. 6b			Extended Data Figure. 6c			Extended Data Figure. 6e
	w1118				NPF			anti-NPF intensity			anti-NPF intensity
	anti-NPF intensity				TKg>LacZ-RNAi	TKg>Glut1 RNAi		TKg>LacZ-RNAi	TKg>Glut1 RNAi		Fed		24 h starved		24h starved + 24h Re-feeding
	24 h starved	24h starvation +1h refeeding	24h starvation +6h refeeding		0.952638	0.97942		2.35907	1.21882		TKg>LacZ-RNAi	TKg>sut1-RNAi	TKg>LacZ-RNAi	TKg>sut1-RNAi	TKg>LacZ-RNAi	TKg>sut1-RNAi
	1.32679	1.08486	0.308383		0.946058	0.920188		1.62404	1.35554		1.09998	0.39615	2.00462	1.72229	0.867577	1.83787
	0.99477	1.2016	0.314232		0.959264	0.946058		1.38648	0.903597		1.16506	0.406298	1.04867	1.78172	0.987089	1.01734
	0.717804	1.3253	0.237304		1.34604	1.02101		1.1378	1.12064		0.898545	0.630768	1.17137	2.01768	0.989233	1.79733
	0.721993	1.07093	0.244423		0.846745	1.04247		1.82578	1.10548		0.689773	0.5336	1.62572	1.60213	0.914338	1.16534
	1.49856	1.08855	0.665609			1.13288		1.55019	1.45205		1.11534	0.459515	2.41306	1.68065	1.0672	1.11103
	1.00938	0.593014	0.443524		Relative mRNA expression level normalized by the average of TKg>LacZRNAi is indicated			0.961025	1.66877		0.857572	1.05088	1.55051	2.50504	0.912575	1.19071
	0.929862	0.907992	0.694152					1.35747	1.8495		1.22118	0.76605	0.634007	1.16082	1.26254	2.08466
	1.28421	0.682855	0.447323					1.60599	1.15015		1.26632	1.28359	0.841373	1.16377	1.20796	1.52305
	1.33835	0.849134	0.708524					2.61291	1.39471		1.23035	0.8762	0.409538	2.09217	1.25258	2.04378
	0.698229	0.606684	0.428338					2.06851	0.703891		0.646585	0.989876	0.654899	0.950952	1.3538	1.53427
	0.742871	0.883404	0.836155					2.03216	0.959009		0.846566	2.07604	2.2177	0.878844	0.529431	0.781629
	0.701705	0.833448	0.851541					2.52423	0.970978		1.04891	1.19836	2.29265	1.44877	0.801401	0.894733
	1.08177	1.17828	0.805072					2.29915	1.0875		1.45439	1.43136	2.33221	1.45947	0.817242	1.32066
	1.08717	1.21338	0.818586					1.19021	0.535438		0.675052	1.17761	1.92322	1.11815	0.662951	1.78449
	1.04611	1.38751	0.996352					0.658176	0.836014		1.02763	1.28312	1.89457	1.06825	1.1263	0.724934
	0.864542	0.4925	0.284597					0.715054	0.597687		0.779414	1.55294	1.71693	1.27954	0.690822	1.28238
	0.825404	0.939867	0.439613					0.717492	0.731221		0.691131	1.23729	1.52507	1.14407	1.44539	0.969723
	0.978181	0.595454	0.234674					1.15776	0.628867		0.559161	1.26544	0.986684	1.11961	0.841683	1.50389
	1.03842	0.700524	0.331445					1.09498	0.954665		0.678053	0.945092	0.936659	1.15579	0.833083	0.963077
	0.766502	0.849725	1.1755					0.782601	0.677734		0.486839	0.55442	1.76171	0.931013	0.643727	1.29448
	0.666088	0.498404	0.648808					1.12783	1.42708		0.40213	0.708545	2.08788	0.897496	0.643179	1.13345
	0.814664	1.4879	1.34105					0.95065	0.803332		1.29932	1.17916	2.1061	2.14988	0.624026	2.19526
	0.623384	0.745033	1.38706					1.13362	0.567901		2.10927	1.41611	0.780509	2.14626	0.830939	1.88499
	0.832713	0.976075	1.33626					1.00054	0.645034		1.28845	1.32154	1.06949	1.11451	1.31075	2.69032
	0.783024	0.856064	1.03389					0.818271	0.824851		2.00048	1.38612	1.43307	1.39105	0.963911	2.23157
	0.649242	0.690364	0.299359					0.344201	0.75835		2.09629	0.764382	1.61957	1.76943	0.565759	2.86829
	0.811979	0.943543	0.21481					0.662942	0.615944		0.771529	0.928726	1.39417	2.10343	0.69368	2.14133
	1.2801	1.47681	0.453996					0.364456	0.536465		0.838419	1.11227	2.23688	2.21337	0.609781	2.77234
	1.19114	1.40795	0.23317					0.431562	0.717492		0.841564	1.11799	1.45337	2.60914	1.25544	0.712594
	0.961313	1.44077	0.403628					0.752246	0.680649		0.415303	1.34734	1.89576	2.59654	1.12754	0.813907
	1.90683	1.00368	0.370093					0.79688	0.905008		0.860097	1.55192	0.919507	2.57536	1.43898	1.67167
	1.29703	1.29347	0.351198					1.03308	0.595909		1.06084	1.30439	1.4573	2.64597	1.37069	0.733295
	1.48389	1.27816	0.414936					1.11179	0.95866		1.01818	1.36259	1.95438	3.12278	0.807237	1.05867
	0.853078	1.52676	0.449239					0.944198	0.37901		0.632531	1.3133	1.60328	1.9716	1.04764	0.58484
	1.11017	1.04111	0.221918					0.896448	0.74891		0.616475	1.76279	2.25658	1.62648	0.748684	1.57738
	0.71161	0.681239	0.36137					0.971876	0.346144		0.798018	0.561686		1.27833	1.02868	0.563282
	1.0872		0.422467					2.00226	0.464721		1.10229	1.67084		2.26501	1.0257	0.503561
	1.1003		0.326521					1.669	0.798823		1.41097	1.08035		2.18995		0.917435
	1.18363							1.84026	0.522717			1.3047		1.96679		0.879559
	Relative NPF protein levels normalized by the average of 24h starved is indicated							1.13402	0.777523			1.72734		2.17656		1.24153
								1.00051	0.776607			1.79878
								0.731606	0.774939			1.10234
								0.716191	0.795212		Relative NPF protein levels normalized by the average of Fed TKg>LacZ RNAi is indicated
								0.888145	1.04049
								0.895807	0.854601
								0.781794	1.40588
								0.600088	0.790263
								1.04034	1.20421
								0.945939	1.35164
								1.46224	1.43442
								1.17912	1.53118
								1.24932	2.02983
								1.18535	1.4684
								1.18738	1.06567
								1.61599	0.531571
								0.717144	1.0256
								0.511811	0.62071
								0.58438	0.901013
								1.01633	0.723468
								0.504589	0.991948
								0.383208	0.751531
								0.504314	0.892177
								0.754317	1.07518
								0.881528	0.769696
								1.21675	0.687468
								0.5194	1.01493
								0.796751	0.740478
								0.633302	0.571365
								1.17703	0.671576
								0.800216	0.675352
								0.635685	0.943392
								0.450497
								0.586983
								0.76614
								0.655903
								0.523524
								0.379853
								1.03737
								0.697366
								0.511939
								0.519161
								0.392831
								0.547958
								0.758918
								0.60139
								0.572428
								0.486204
								1.08644
								0.661311
								Relative NPF protein levels normalized by the average of TKg>LacZ RNAi is indicated

## Sheet: Extended Data Figure 7
	Extended Data Figure. 7a
			Relative FRET(YFP/CFP) intesity normalized by the average of the intensity cycle from 1 to 10																						Relative FRET(YFP/CFP) intesity normalized by the average of the intensity cycle from 1 to 10
	Transfected plasmid to S2 cells	Imaging cycle	Cell1	Cell2	Cell3	Cell4	Cell5	Cell6	Cell7	Cell8	Cell9	Cell10	Cell11	Cell12	Cell13	Cell14	Cell15	Cell16	Cell17	Cell18	Cell19		Transfected plasmid to S2 cells	Imaging cycle	Cell1	Cell2	Cell3	Cell4	Cell5	Cell6	Cell7	Cell8	Cell9	Cell10	Cell11	Cell12	Cell13	Cell14	Cell15	Cell16	Cell17	Cell18	Cell19	Cell20	Cell21	Cell22	Cell23
	Actin-GAL4>UAS-Glu700	1	0.989492	0.974041	0.985447	1.04206	0.982466	0.999512	0.985423	0.980776	1.02633	0.996886	0.899535	1.00324	0.988474	1.01089	0.939395	0.979134	0.99135	0.978232	0.994929		Actin-GAL4>UAS-Glu700, UAS-sut1	1	0.945117	1.05643	0.978111	0.960785	0.956601	1.04504	1.00065	0.995976	1.01866	1.02515	1.01988	0.989159	0.92493	1.0342	0.992446	0.971446	1.00755	1.00788	0.971243	1.04113	1.0344	0.985597	0.993902
		2	0.968556	0.961527	0.962094	0.980583	0.982121	1.01648	0.998353	1.00003	1.04716	0.997711	1.0106	0.984521	1.00257	0.979804	1.023	1.00534	1.02193	1.00648	0.982982			2	1.00841	1.0598	1.01279	0.953895	0.994633	0.877161	0.971687	1.00063	0.965131	0.995545	0.993785	1.03799	1.03338	1.0891	1.01087	0.994068	0.958873	0.995781	1.04575	1.04597	0.975654	0.99173	1.00801
		3	0.975047	1.00938	1.02581	0.960897	0.934837	0.97901	1.02119	1.00913	0.996035	1.11761	1.10375	0.945378	0.949007	1.01062	1.0459	0.973545	1.00926	1.0481	0.962365			3	1.0461	1.04661	1.0269	1.05472	1.01689	0.977107	1.02273	0.950624	0.991584	0.945779	0.934128	1.04462	0.994917	0.885111	1.00426	0.948428	1.02193	0.9668	0.99655	0.977823	1.00896	1.01833	0.966835
		4	0.990761	0.979161	0.988476	1.00817	1.03987	0.989751	1.00697	0.971515	0.988148	1.01774	1.04513	0.953127	1.01259	0.993518	0.990485	1.03066	0.988389	1.02157	1.00807			4	1.00213	0.996353	0.995952	0.973759	0.982687	0.947744	0.928492	1.02623	1.04472	1.00137	1.07734	1.01574	0.987487	1.01484	0.946596	0.951372	0.973861	1.03588	1.02043	0.990571	0.985453	1.01429	1.00674
		5	1.03205	1.02123	0.995878	1.02935	1.00066	1.00455	0.997751	1.05376	0.99761	0.987423	0.993327	1.06638	0.989976	0.993017	1.0269	0.989456	1.00453	1.05097	1.02071			5	1.06164	1.00844	0.946453	1.06782	1.066	1.03282	1.05056	1.02524	1.04152	0.998433	1.03806	0.981415	1.01171	1.01399	0.995678	1.02769	0.951622	1.01969	0.983003	1.01272	1.06151	1.02807	0.995034
		6	1.00959	0.999384	1.02169	0.991346	1.03544	0.979254	1.00215	0.931827	0.944991	0.986456	0.948121	1.02654	1.02667	0.997737	1.01118	1.04516	1.01644	0.998807	1.00593			6	1.01812	0.983203	0.985931	1.02915	0.980394	1.03836	0.944562	1.0264	0.972894	0.996354	1.03048	1.01032	0.995967	0.994913	1.02306	0.954533	1.01889	0.992466	0.968919	1.00779	0.983963	0.985029	0.979261
		7	1.00589	1.00581	0.977472	0.961367	0.982674	0.960587	0.993377	1.01671	1.01299	0.975034	0.938636	0.997401	1.01972	0.976417	1.01931	0.988994	1.01877	0.999962	0.99324			7	0.994127	0.960728	0.989819	1.00052	1.00034	1.00775	1.06751	0.971946	1.00144	1.098	0.990126	0.966576	1.00456	1.00552	1.02181	1.09495	1.00149	0.987928	0.995336	0.983741	1.01196	0.980488	1.02717
		8	1.01015	1.012	1.01804	1.0292	0.993683	1.04768	1.01316	0.951817	0.982419	0.954492	1.04914	0.966349	0.993214	1.01956	0.983915	1.00799	1.01362	0.947953	1.00597			8	0.949664	0.941671	1.01647	1.04931	1.04065	1.00686	0.998932	0.966518	0.980515	0.892389	0.925551	0.99668	1.05035	0.936933	1.03573	1.01615	1.04302	1.00809	0.998374	1.02388	0.975573	1.00799	1.01156
		9	0.986726	1.03482	1.01168	1.01597	0.963895	1.01573	0.995273	1.07336	1.01542	0.941096	1.03412	1.01587	1.0123	1.0005	0.964807	0.969575	0.994183	0.945763	1.01312			9	1.00257	0.967275	1.00798	0.956141	0.956466	0.999822	1.00067	1.00824	0.979016	1.02592	1.0099	0.966064	0.95482	1.02983	0.970457	1.05879	0.990287	0.98061	0.981203	0.983634	0.981171	0.995188	1.00105
		10	1.03173	1.00265	1.01341	0.981047	1.08435	1.00745	0.986366	1.01107	0.9889	1.02555	0.977632	1.04119	1.00548	1.01794	0.995098	1.01014	0.941536	1.00216	1.01268			10	0.972127	0.979491	1.0396	0.953908	1.00535	1.06733	1.0142	1.0282	1.00451	1.02105	0.980747	0.991443	1.04187	0.995568	0.999096	0.982572	1.03248	1.00487	1.03919	0.932741	0.981354	0.993287	1.01043
		11	1.00789	1.01098	1.01302	1.03768	0.970622	1.03452	1.01609	1.00906	1.02308	0.934208	0.959213	0.948034	1.01598	1.00368	0.978344	0.984784	1.00435	0.946763	1.0059			11	0.95284	0.936934	0.853081	0.952052	0.875944	0.949536	0.947149	1.03377	0.983266	0.945764	0.958984	0.956933	0.972413	1.02163	1.06776	0.992859	0.943662	0.980431	0.990105	0.952852	0.982657	0.999246	0.947967
		12	0.962007	0.903936	0.916219	0.949257	0.918087	1.04286	1.00858	1.01764	0.973378	1.00641	1.01334	0.92756	0.991891	1.00765	1.01949	1.02398	1.01177	0.996458	1.00435			12	0.991355	1.0324	0.939211	1.00169	0.984961	0.978989	1.06146	0.998118	1.07747	1.0396	1.02767	0.963648	0.989512	1.00382	0.986615	1.01852	1.01586	0.955773	1.00655	0.99031	1.01764	1.00387	0.999887
		13	0.96863	0.97993	1.00069	0.975059	1.00487	1.03165	0.992881	1.03375	1.06511	0.974192	0.98429	0.971094	0.966767	1.01057	0.990471	0.995035	0.996836	1.01412	0.981017			13	1.00025	1.01706	1.01289	1.00999	1.02523	1.09217	1.08338	0.972145	0.989384	0.993757	0.95212	0.942284	0.982911	0.970581	1.0526	0.978921	1.02536	0.968705	1.04958	0.982024	1.0423	1.03731	1.03355
		14	0.991442	0.984492	1.00718	0.984033	0.989458	1.01113	0.994926	0.930359	0.999973	1.01027	1.01887	0.966643	0.985626	0.994522	0.992325	1.00456	1.00415	0.953242	0.980171			14	1.02974	0.984056	1.05427	1.01048	1.02196	1.07217	1.0397	0.968299	1.01006	1.15348	0.953715	0.980731	0.99088	1.04544	1.05047	1.04663	1.0046	0.986745	1.02284	0.975527	1.01121	1.00347	0.96136
		15	1.0852	0.937953	1.00268	0.984069	0.996455	1.03835	0.992416	0.959083	0.992117	0.969274	1.0616	1.15525	0.981497	1.00485	1.00025	1.00865	1.00685	1.01504	1.01791			15	0.998444	1.045	1.01202	0.959006	1.03485	1.03622	1.03362	1.05499	0.964261	0.993167	0.979629	0.955873	1.00726	1.06992	1.00836	1.05645	1.0379	0.983192	1.03957	0.994714	1.0044	1.03082	0.979078
		16	0.987271	0.980221	1.00926	0.96445	0.996251	1.00735	1.02128	0.971873	1.02841	0.986727	1.10375	1.00013	1.05564	1.03325	1.03673	1.03942	1.01913	1.02147	1.04248			16	1.02795	1.09218	1.10003	1.07441	1.01884	1.00206	0.966792	1.02099	1.06965	1.05235	0.969311	1.02054	0.969545	0.988863	1.0336	1.02529	1.02391	1.00336	1.02633	0.97183	1.05857	0.991361	0.995358
		17	1.0062	0.983341	1.0368	0.997219	1.01258	1.0056	0.981494	1.03261	1.03582	1.02232	1.02902	0.996649	0.993738	1.02721	1.0114	1.02985	1.0327	1.07944	0.981029			17	1.05734	1.06863	1.15766	1.04829	1.03482	1.01043	1.0786	1.09837	1.06088	1.04859	1.02271	1.03499	1.01517	0.968333	1.01348	1.04178	1.02048	0.995944	0.994762	0.968949	1.00877	1.02592	1.0233
		18	1.02292	1.03397	1.00344	0.999523	0.950585	1.03813	1.01826	0.971579	1.03036	0.931925	1.12805	0.998324	0.986869	0.99812	1.07695	1.04093	0.998774	1.01926	1.01618			18	1.06273	1.07464	1.08156	1.07591	1.03911	1.02757	1.12976	1.1195	1.10396	1.09204	1.10266	0.983903	1.05134	1.03075	1.08639	1.02129	0.998595	1.01199	1.02129	1.01074	1.03538	1.00882	1.01894
		19	0.999786	0.973507	0.99687	0.978139	1.00763	1.07688	1.01901	0.995454	1.0634	0.989391	1.12459	0.966197	1.0109	1.01277	1.09165	1.04955	1.03182	1.02181	0.986524			19	1.02685	1.04353	1.11497	1.08473	1.05439	1.09435	1.02344	1.07945	1.06381	1.01614	1.03026	0.962772	1.01503	0.990951	1.09143	1.03357	1.04425	0.990082	1.0127	0.988179	1.0012	1.01182	1.01428
		20	1.02672	1.00618	1.01664	1.02085	1.00419	1.03605	1.02789	1.02415	0.992176	1.02633	1.11992	1.05468	1.04693	1.00395	1.05395	1.01917	1.02305	1.03249	1.06603			20	1.03038	1.05226	1.0742	1.0615	1.03568	0.98811	0.996072	1.02615	1.1635	1.00772	1.003	1.01245	1.07309	1.02739	1.04059	0.975916	1.04645	1.00439	1.0249	1.01327	1.04812	1.00598	0.980068
		21	0.995712	0.995919	1.02385	1.01604	0.9756	1.02725	0.995712	0.930239	0.96244	1.01538	1.15231	1.03879	1.04618	1.00493	1.07135	1.06506	1.03966	1.00848	1.0386			21	1.04055	1.04022	1.04603	1.03566	1.00166	0.966335	1.01524	0.962031	1.08687	0.978726	0.982331	0.925655	0.971292	1.02017	1.06884	1.05068	1.02335	0.991351	1.00608	0.972425	1.03218	1.03926	0.988268
		22	0.976442	0.96617	1.05878	0.975302	0.985638	1.01379	1.01398	0.981575	1.01246	0.97988	1.11295	0.968565	1.06593	1.01798	1.03522	1.04394	0.998589	1.0503	1.05739			22	1.03873	1.02783	1.0221	1.05152	1.08882	1.00274	1.08609	1.02969	1.00496	0.957189	0.992412	1.0065	0.994004	0.987639	1.03295	1.00801	0.995095	0.969843	1.03074	0.963333	1.02935	1.06117	1.03067
		23	0.974217	0.952585	1.01357	0.974601	0.984044	1.0482	0.99424	0.984773	0.976159	0.992029	1.07399	1.06895	1.00861	1.01149	1.09481	1.06993	1.02775	1.01965	1.08742			23	1.05428	1.02183	1.06069	1.0112	1.05833	1.05779	1.03567	0.985054	1.03501	1.01859	1.025	0.971606	1.04367	0.99362	1.04866	1.05126	1.0573	0.989352	1.02842	0.999191	0.999714	1.03899	1.02353
		24	0.991584	0.987293	1.02212	0.998899	0.995551	1.0461	0.998718	1.00179	0.942622	1.06888	1.07011	1.01742	1.03607	1.02101	1.0501	1.08883	1.03986	1.03813	1.09455			24	1.04557	1.0891	1.09264	1.06475	1.04713	1.09895	1.06386	1.07561	1.04334	1.03709	1.01943	0.988038	1.01801	1.01913	1.03638	0.939093	0.996404	0.967902	1.01007	1.01713	1.06957	0.989545	1.00635
		25	1.05312	0.917876	0.977057	0.953983	0.975269	1.03056	0.988413	0.944755	1.03887	1.09901	1.05881	1.09917	1.03526	1.01884	1.05886	1.06613	1.0458	1.03574	1.03375			25	1.0435	1.01912	1.0077	1.02813	1.04629	1.14075	1.02915	1.10938	1.10889	1.03364	1.01863	1.00108	0.990971	1.03089	1.03056	1.01303	1.02769	1.0265	1.04355	1.04158	1.035	1.04076	1.04845
		26	0.996988	0.982617	1.02621	1.01611	0.982353	0.996973	1.00055	0.959239	1.01526	0.966975	1.02048	0.999833	1.03072	1.02658	1.05272	1.0721	1.02279	1.00471	1.06238			26	1.08313	1.07591	1.06973	1.0261	1.0487	0.999441	1.19451	0.974768	1.06802	1.06075	1.01244	1.00239	0.99386	1.03253	0.9606	1.00138	0.972776	0.961691	0.956178	0.973845	0.99917	1.03031	1.01312
		27	1.04021	0.992859	1.06017	0.969031	0.997403	1.01781	0.997112	1.00991	0.970559	1.01033	1.08054	1.04049	1.04537	1.06696	1.07827	1.0749	1.00624	0.998289	1.06605			27	1.05023	0.999288	1.03301	1.02961	1.04757	1.12259	1.04541	1.08025	0.973799	1.07664	0.970642	0.991111	0.941065	1.04873	1.08744	0.994061	1.00375	1.02879	0.981039	1.0077	1.03001	1.02764	1.02138
		28	1.00397	0.967387	1.00244	0.948458	1.01039	1.0241	0.968833	0.998473	0.971593	0.940727	1.14712	1.00719	1.04628	1.01336	1.11532	1.06312	1.02519	1.02277	1.09531			28	1.08201	1.05987	1.09566	1.03098	1.02854	1.01568	1.07091	1.01858	1.13444	1.06194	1.06978	0.942357	0.993618	0.974829	0.972579	0.974921	0.979208	1.00428	1.02476	1.00497	1.02284	1.0492	1.07442
		29	0.988693	0.992194	1.02077	1.00421	1.01253	1.04008	0.985719	1.0094	1.10436	1.04405	1.04622	0.970909	1.0004	1.01552	1.04962	1.05521	1.02408	1.0178	1.04522			29	1.06264	1.04537	1.06494	1.09096	1.10922	1.12505	1.11959	1.11183	1.0567	0.982685	1.02363	1.03106	1.03494	1.01581	0.964471	0.980005	0.985425	0.975746	0.961277	0.971743	0.993781	1.02594	1.00905
		30	1.03088	1.00919	1.00209	0.983455	1.01123	0.990931	0.985308	0.978764	0.922997	0.933383	1.11397	0.982287	1.04321	1.01895	1.02571	1.07914	1.03634	1.0233	1.05333			30	1.0815	1.08341	1.07882	1.06674	1.07961	1.06681	1.08497	1.04659	1.08529	1.03155	1.0302	0.983376	0.985629	1.01419	1.0193	1.0145	0.983987	0.968661	0.973101	0.997365	1.02647	1.00722	1.00986
		31	1.0294	0.982051	0.998197	0.998791	1.03739	1.06129	0.996066	0.948014	1.04222	1.10033	1.16099	1.06281	1.06709	1.04341	1.0757	1.10875	1.04171	1.04666	1.0306			31	1.03281	1.02179	1.063	1.04033	1.07133	1.05396	1.10901	1.11062	1.11578	0.9739	1.05678	0.969693	0.95868	1.03203	0.994823	1.00635	0.955862	0.967294	1.00585	0.983178	1.04797	1.01004	0.944338
		32	1.03489	0.995328	1.04312	0.971417	0.997814	1.00824	0.970279	0.994873	1.01007	1.06217	1.2253	1.05234	1.01697	1.02735	1.08446	1.0852	1.06522	1.04695	1.09881			32	1.07454	1.0204	1.05934	1.04857	1.07253	1.04872	1.05319	1.17004	1.1034	1.01774	1.00976	1.00598	1.01742	0.999749	1.04772	0.965988	1.04614	0.986141	1.02375	0.964449	1.03126	1.01642	0.996338
		33	1.00704	0.962461	1.0301	0.942351	1.00703	1.01938	0.980601	0.991352	0.980042	1.02518	1.17723	1.1343	1.08869	1.04416	1.08137	1.08813	1.06805	1.05009	1.07089			33	1.05254	1.03251	1.0218	1.06471	1.08567	0.960355	1.15209	1.06633	1.13999	1.08844	1.04712	0.998789	1.00765	0.943412	1.01147	0.978026	0.983361	1.00478	0.972399	1.0042	0.980356	1.00162	1.01449
		34	1.0176	0.971968	0.998804	0.995145	1.01647	1.01472	0.987579	0.917877	1.03834	1.01271	1.21782	1.17989	1.03387	1.06099	1.04025	1.0658	1.03105	1.07008	1.0776			34	1.03303	1.07636	1.16504	1.02906	1.06785	1.01089	1.06309	1.02388	1.09637	1.03378	0.983618	0.93427	0.928975	0.978627	1.01008	0.991658	0.997587	0.982534	0.973403	0.998069	1.03163	1.02725	0.983845
		35	1.03197	0.993559	0.99811	1.03438	1.00234	1.00569	1.04772	1.01509	1.10306	1.00721	1.12577	1.17288	1.03655	1.08066	1.05334	1.09743	1.08165	1.05716	1.04017			35	1.09037	1.10657	1.09328	1.08709	1.05321	1.04171	1.0134	1.07396	1.07653	1.05486	1.05261	0.943891	0.958736	1.00757	0.966875	0.915835	1.02202	0.995327	1.01689	0.983469	1.01096	0.970681	0.966402
		36	1.01281	0.95432	1.02891	0.986557	1.03277	1.05976	1.02713	0.963516	1.03152	1.02746	1.19939	1.08302	1.02592	1.06797	1.08052	1.11097	1.03697	1.03084	1.08481			36	1.04311	1.02426	1.06737	1.07251	1.10765	1.15968	1.03659	0.992293	1.04123	1.0701	0.937328	0.925574	0.966559	1.01457	1.06037	0.953097	1.01525	0.962478	1.02582	0.96969	0.993594	1.01831	1.00366
		37	1.05177	1.0175	1.02594	1.03043	1.05422	1.04277	1.01887	1.00394	1.08989	1.0392	1.12588	1.09522	1.08603	1.04919	1.04168	1.07188	1.05123	1.04908	1.06379			37	1.09792	1.05348	1.03315	1.02806	1.03787	1.06075	1.0579	1.00897	1.08004	1.02296	1.06475	0.945411	1.02112	1.03652	1.00213	0.932683	0.982492	0.999146	1.02788	0.924605	1.00633	1.02523	1.02848
		38	0.997792	0.995314	1.06351	0.999763	1.04668	1.06669	1.02223	1.02112	1.05528	1.09853	1.15312	1.03041	1.01088	1.05386	1.08114	1.09505	1.03024	1.09736	1.08691			38	1.03022	1.06065	1.07319	1.08895	1.13859	1.02471	1.21077	1.11383	1.00451	1.01016	1.04091	0.976606	1.01424	0.978976	0.938905	0.914359	1.03756	0.985128	1.02218	1.02459	1.04606	0.988243	0.968294
		39	1.03453	1.02122	1.01743	0.998334	1.05503	1.04571	1.00107	0.979825	1.04745	1.02937	1.13253	1.10078	1.05015	1.03639	1.05532	1.08459	1.06703	1.0436	1.09767			39	1.07075	1.03626	1.06993	1.13903	1.05224	1.07842	1.10485	1.16807	1.00185	0.997357	1.0281	1.00876	1.01647	0.967145	1.01187	0.996397	1.04239	1.02397	1.03406	1.04572	1.01524	1.02727	1.02753
		40	1.01566	0.976268	0.993302	1.0039	0.994116	1.01116	1.00861	1.03832	1.06198	1.06595	1.14533	1.13311	1.01728	1.02104	1.05693	1.05016	1.0658	1.13652	1.09305			40	1.04904	1.08286	1.04633	0.975744	1.06717	1.0656	1.10254	1.12324	1.1097	1.07474	1.01613	0.966966	0.993446	0.939714	0.926371	0.952527	1.06944	0.994663	1.00009	0.976785	1.04034	0.999117	0.959509
		41	1.039	0.927704	1.02322	0.971674	1.05197	1.04532	1.00733	1.01654	1.10084	1.07037	1.33229	1.07706	1.05257	1.05234	1.06402	1.06286	1.05278	1.05526	1.09087			41	1.10948	1.07241	1.06659	1.03971	1.13757	1.04253	1.14085	1.08362	0.991877	1.0521	1.01713	0.956515	0.987045	1.00281	1.00813	0.975763	0.999731	0.997836	0.989252	1.02377	1.01018	0.993357	0.989971
		42	1.03785	0.991247	1.03362	0.977569	1.02358	0.984036	1.02302	1.03518	1.0292	1.04861	1.15743	1.18279	1.05944	1.05584	1.08354	1.08019	1.04301	1.06161	1.09642			42	1.07803	1.07487	1.05081	1.12481	1.12439	1.07898	1.07504	1.17227	1.04141	1.04597	0.990436	1.024	0.989543	0.951007	0.988848	1.00734	1.03007	1.02418	1.06271	0.967061	1.02286	0.99494	1.00445
		43	0.993775	1.00174	1.02194	0.991046	1.01526	1.04691	1.01085	0.994865	1.14658	0.979392	1.18044	1.13859	1.05976	1.05911	1.12019	1.07039	1.08164	1.08029	1.09325			43	1.07325	1.06882	1.09544	1.07226	1.08829	0.995141	1.13305	1.17412	1.03383	0.924316	1.00756	1.00104	0.973801	0.995477	0.969219	1.0202	1.03513	1.01604	1.05876	0.970921	1.0098	1.03925	1.05247
		44	1.01634	0.956894	1.01212	0.969667	0.992732	1.03158	1.03314	0.981725	1.05592	1.05153	1.15689	1.03592	1.05574	1.0409	1.06196	1.05241	1.06099	1.06316	1.15535			44	1.11594	1.14526	1.13033	1.06491	1.11919	1.15488	1.21831	1.03356	1.03975	1.00152	1.05194	1.00733	0.992314	1.0365	1.03674	0.982417	1.00781	1.02763	1.04945	1.03253	1.0279	1.0212	1.07111
		45	0.998696	0.976986	1.02741	0.968584	1.00923	1.03178	1.05507	1.02244	1.09801	1.06739	1.20799	1.14498	1.06589	1.06134	1.03009	1.05086	1.04929	1.08682	1.06301			45	1.08384	1.12458	1.11918	1.15366	1.12932	1.09607	1.0337	1.19238	1.07507	1.02413	1.1048	1.00374	1.00518	0.967751	0.98861	0.95381	1.03879	0.992662	1.01237	1.02287	1.04475	1.02973	0.97962
		46	1.06629	0.952331	1.00222	0.982456	0.99065	1.03089	1.02991	0.996898	0.988267	1.0852	1.24781	1.05488	1.08283	1.0744	1.07181	1.06382	1.06315	1.15245	1.08171			46	1.14521	1.1057	1.07581	1.12731	1.13362	1.12482	1.10018	1.16385	1.00861	1.03873	1.03283	1.01948	1.04167	1.00261	0.987992	0.949132	1.04988	1.04067	1.01708	1.03551	1.05987	1.01207	1.04782
		47	1.02195	0.981586	0.986854	0.993324	0.97095	1.01507	1.05401	1.05071	1.0645	1.09164	1.08466	1.1194	1.02855	1.08152	1.11366	1.06794	1.06398	1.07863	1.12496			47	1.0998	1.11658	1.12947	1.0825	1.13111	0.982069	1.09543	1.06785	1.08663	1.0435	1.01769	0.978391	1.06154	0.979524	1.05273	0.995339	1.01074	0.998415	1.03639	0.979634	0.997844	1.03427	0.989541
		48	1.01521	0.961877	1.0127	1.00602	1.00337	1.02142	1.01831	1.04207	1.01987	1.05748	1.09532	1.08068	1.07011	1.07207	1.10027	1.1348	1.08645	1.07016	1.09095			48	1.0787	1.06536	1.10857	1.12442	1.09988	1.10125	1.09683	1.0967	1.08831	0.970812	1.06493	0.983802	0.941958	0.995652	1.01209	0.976879	1.03476	1.01593	1.01812	1.04322	1.02911	1.04039	1.02434
		49	0.954441	0.969791	0.989739	1.0073	1.01682	1.01837	1.0318	0.988065	0.99775	1.03157	1.10254	1.21865	1.05376	1.04805	1.03379	1.08227	1.06319	1.05315	1.11865			49	1.11474	1.06378	1.12725	1.16215	1.07646	1.0716	1.10206	1.14907	1.15766	0.986902	1.06064	1.00611	1.02079	0.987007	1.0319	1.06176	1.00597	1.00464	1.01091	0.996711	1.01133	1.03484	1.00764
		50	1.00505	0.925882	1.01023	1.01435	0.977744	1.02301	1.05201	1.01047	1.13826	1.05727	1.20698	0.991499	1.0409	1.04115	1.09592	1.0973	1.05709	1.10293	1.04058			50	1.09215	1.0161	1.07735	1.10343	1.12576	1.06947	1.1638	1.05334	1.03591	1.01795	1.01273	1.03965	1.01981	1.05803	1.0299	1.02584	1.0376	0.987439	1.023	1.01578	1.05039	1.01982	1.0347
		51	1.00387	0.951547	0.997152	0.975868	0.980531	1.00674	1.02258	1.00682	1.06178	1.11294	1.07045	1.23092	1.03702	1.076	1.06724	1.08505	1.02191	1.04795	1.09432			51	1.08195	1.12319	1.12319	1.13072	1.15197	1.09138	1.1652	1.09604	1.13063	1.07075	0.927774	1.04771	1.0336	0.978106	1.02617	1.02517	1.00632	1.04817	1.04043	1.04558	1.03386	1.04471	1.07758
		52	1.01155	0.954135	1.01131	0.971497	0.990238	1.01665	1.03865	1.05179	1.19025	1.05163	1.1804	1.09276	1.06234	1.08766	1.08156	1.08144	1.04328	1.02727	1.08949			52	1.09356	1.12758	1.0871	1.08399	1.12735	1.15728	1.19281	1.08835	1.0809	1.07559	1.03292	1.08075	1.05937	1.0718	1.09079	1.01689	1.01273	1.00826	0.993984	1.03021	0.994363	1.08655	0.996707
		53	0.99538	0.953408	1.00824	0.978398	1.03675	1.06891	1.05687	1.05953	1.07322	1.10388	1.16996	1.17642	1.05274	1.07158	1.09602	1.12968	1.02835	1.01617	1.11977			53	1.08005	1.05524	1.08979	1.05776	1.09638	1.10964	1.10976	1.13073	1.03067	1.08499	0.967187	0.988051	1.01623	1.10255	1.03438	1.01842	0.980183	0.9734	0.966415	1.06604	1.07	1.03445	1.02498
		54	0.999459	0.930322	0.985802	0.925944	0.989509	1.08185	1.08848	1.06656	1.07461	1.08264	1.15616	1.10677	1.07495	1.0509	1.0726	1.05437	1.06958	1.08235	1.11197			54	1.11458	1.0807	1.12613	1.04847	1.10376	1.19311	1.10037	1.12916	1.04157	1.02639	0.942131	0.962581	1.01117	1.04241	1.0513	1.01765	1.02303	1.02083	1.03677	0.978839	1.05429	1.04634	1.01968
		55	1.0145	0.922065	0.990968	0.983909	1.02069	1.12901	1.05906	1.04641	1.14391	1.07011	1.12972	1.15751	1.04724	1.04002	1.10397	1.07238	1.03783	1.04386	1.08113			55	1.15131	1.13626	1.14188	1.09038	1.10325	0.999329	1.17663	1.11426	0.9869	1.00524	1.02338	1.01503	0.994921	1.03171	1.02644	1.04894	1.0433	0.989292	1.02611	0.998615	1.05963	0.982396	1.03118
		56	1.02178	0.980111	0.994686	0.984933	0.994822	1.08588	1.06519	1.05851	1.14024	1.09274	1.15693	1.06657	1.07627	1.06639	1.08246	1.09684	1.06792	1.07006	1.10724			56	1.12142	1.11696	1.14242	1.13501	1.08622	1.0871	1.16038	1.15857	1.06464	1.04334	0.954728	1.04579	1.02166	1.06789	1.13582	1.03971	1.00109	1.03463	1.02811	0.951565	1.00171	1.04413	1.03864
		57	0.967	1.00068	0.984782	0.941189	0.99282	1.05226	1.0581	1.06368	1.08401	1.08951	1.14746	1.0878	1.09657	1.06407	1.07853	1.11186	1.08495	1.07588	1.05494			57	1.10062	1.12489	1.12712	1.12461	1.10012	1.04359	1.14309	1.17664	1.14293	1.05067	1.03815	0.99944	1.02695	0.975195	1.05029	1.01948	0.990801	0.996878	0.986448	1.04235	1.10436	1.07029	1.07224
		58	0.995703	0.992117	0.988668	0.960331	0.994575	1.03466	1.08167	0.993759	1.09071	1.04445	1.16112	1.02346	1.09346	1.07492	1.11388	1.0729	1.06778	1.11967	1.10863			58	1.11176	1.16217	1.20117	1.10495	1.12675	1.16909	1.09364	1.07467	1.00631	1.03571	0.979934	0.998867	1.03319	1.03253	1.02948	0.989526	1.04097	1.01152	1.02591	1.05881	1.1315	1.09402	1.09128
		59	0.951288	0.930119	0.985067	0.978427	0.984852	1.1032	1.0767	1.01139	1.20069	0.999297	1.14925	1.10634	1.05844	1.06534	1.05902	1.05371	1.05122	1.07822	1.14383			59	1.07643	1.06026	1.17203	1.09121	1.09902	1.03202	1.15546	1.10993	1.14024	1.01852	0.970054	1.01417	1.06848	1.07153	1.06505	1.03364	1.00421	1.00822	1.02467	1.0691	1.0882	1.10807	1.10291
		60	0.985782	0.945651	0.997709	0.933139	0.997693	1.04887	1.07909	1.05546	1.08315	1.10649	1.12216	0.971962	1.02183	1.0452	1.09735	1.05051	1.0729	1.08271	1.05132			60	1.08859	1.11876	1.17328	1.08362	1.1021	1.16946	1.14062	1.17624	1.00297	1.01113	1.03027	1.01437	1.01022	1.09987	1.05863	0.974997	1.00541	0.959604	1.01848	1.0731	1.08161	1.09782	1.07429
		61	0.985364	0.941205	0.994294	0.955399	0.980677	1.03877	1.07947	1.0458	1.07803	1.10486	1.09848	1.0863	1.09122	1.0867	1.06605	1.07724	1.05326	1.06969	1.09753			61	1.15902	1.15287	1.1755	1.14247	1.13643	1.01585	1.12663	1.18875	1.07631	1.00407	1.00174	1.05706	0.996946	1.11164	1.13173	1.04976	1.01625	0.985209	0.99648	1.03858	1.06072	1.0934	1.10337
		62	0.988141	0.966275	1.00806	0.961752	1.00027	1.15672	1.07984	1.04617	1.15527	1.01869	1.14099	1.24745	1.1143	1.08528	1.09834	1.09517	1.09937	1.03178	1.01259			62	1.0984	1.12363	1.12727	1.10155	1.0658	1.15429	1.16289	1.10759	1.04533	0.99224	0.968221	1.03971	1.05213	1.06682	1.111	1.08373	1.04287	0.981567	0.957257	1.09934	1.09095	1.05775	1.08608
		63	1.00165	0.970561	0.982052	0.974513	0.997817	1.04521	1.08523	1.08584	1.12233	1.07722	1.11906	1.14899	1.08257	1.097	1.07678	1.08226	1.06705	1.0665	1.10563			63	1.09073	1.08828	1.04811	1.02111	1.11561	1.17361	1.14977	1.07302	1.06367	0.940669	0.911817	1.02153	1.0083	1.08331	1.07396	1.00378	1.00162	0.98357	0.999783	1.07946	1.11066	1.09057	1.09496
		64	1.03816	0.947167	1.02447	0.984255	0.977324	1.08808	1.08992	1.07868	1.13404	1.0824	1.15223	1.03763	1.04435	1.08333	1.09164	1.10976	1.10022	1.0662	1.07665			64	1.1204	1.13299	1.17337	1.09013	1.16299	1.17338	1.03965	1.11647	1.07486	1.00091	0.981948	1.00555	1.07343	1.01996	1.08072	1.02956	1.03492	1.00093	1.03201	1.04364	1.07289	1.10816	1.14519
		65	0.933967	0.913885	0.973852	0.9693	0.984396	1.09076	1.08557	1.07206	1.19059	1.05483	1.1698	1.08732	1.08037	1.08816	1.07835	1.07351	1.07622	1.07572	1.08026			65	1.12123	1.09186	1.13557	1.10768	1.12969	1.15772	1.0821	1.14008	1.09486	0.967421	1.01278	0.992969	1.08055	1.09144	1.04757	1.02567	1.01136	1.00127	1.0012	1.08191	1.09682	1.11014	1.11884
		66	0.959183	0.949842	0.98446	0.930377	0.974505	1.05278	1.09325	1.06741	1.04339	1.12024	1.13149	1.04278	1.03434	1.06782	1.07753	1.05459	1.06978	1.00647	1.11705			66	1.09675	1.10189	1.15997	1.21867	1.09501	1.05627	1.08054	1.1783	1.05131	1.09213	1.012	0.981932	1.02872	1.02625	1.06868	1.0656	1.01279	1.01634	1.02084	1.1065	1.12303	1.14642	1.10144
		67	0.996832	0.945501	0.993957	0.998386	0.95976	1.11508	1.08317	1.07791	1.04892	1.05108	1.06914	1.0018	1.07916	1.08433	1.06963	1.04845	1.04742	1.10237	1.1292			67	1.10361	1.14838	1.13264	1.16528	1.20109	0.985046	1.10783	1.10898	1.00055	1.00611	0.976131	1.04772	1.01588	1.07163	1.06058	1.0153	1.0033	1.02182	1.05213	1.08183	1.12663	1.09956	1.09029
		68	0.950804	0.944391	0.989976	0.97267	0.971576	1.05375	1.07551	1.08644	1.04389	1.05861	1.15133	1.17728	1.01831	1.06462	1.08241	1.03925	1.07911	1.0696	1.10134			68	1.14582	1.15875	1.1681	1.11051	1.12762	1.0964	0.998538	1.12629	1.08899	0.990005	1.02051	1.02139	1.04555	1.07962	1.06808	1.02134	1.00449	0.958968	1.00722	1.14473	1.11328	1.12048	1.08522
		69	0.978819	0.964916	0.986646	0.955088	0.969935	1.06404	1.09622	1.13585	1.03892	1.03418	1.15441	1.14825	1.07421	1.09907	1.09825	1.09254	1.06369	1.04481	1.10688			69	1.05182	1.09034	1.14047	1.08958	1.16955	1.04921	1.10871	1.06574	1.04684	0.945881	0.923623	1.04138	1.04884	1.05947	1.10255	1.01348	1.01682	0.988684	1.00388	1.09657	1.11019	1.0967	1.06624
		70	0.954132	0.92306	0.977416	0.959925	0.99856	1.09569	1.09217	1.11539	1.11067	1.03637	1.21027	1.16416	1.04921	1.08988	1.05189	1.06672	1.0729	1.08226	1.11618			70	1.09574	1.09234	1.15485	1.14443	1.13829	1.12741	1.10335	1.11867	1.02258	1.06561	0.928251	1.03494	1.07567	1.03292	1.1029	1.04787	0.998649	0.970817	0.994491	1.08731	1.11994	1.10146	1.1029
		71	0.991091	0.928506	0.971432	0.919608	0.971342	1.03215	1.10746	1.05893	1.07498	1.09516	1.0602	1.14925	1.02142	1.07118	1.06646	1.09177	1.03178	1.02924	1.12			71	1.16666	1.15012	1.15566	1.1618	1.12881	1.00969	1.13161	1.08941	1.08653	1.00351	0.939739	0.996313	1.00908	1.04606	1.04123	1.05255	1.01818	0.980432	0.988401	1.06645	1.11886	1.07385	1.07494
		72	0.981083	0.932679	0.958007	0.936751	1.0203	1.05635	1.05349	1.03215	1.08455	1.09811	1.25274	1.04822	1.07689	1.07458	1.0687	1.05179	1.02071	1.06828	1.10864			72	1.09067	1.09793	1.15195	1.18634	1.16045	1.09237	1.06404	1.1594	0.99708	0.998314	1.02287	1.08771	1.02766	1.0862	1.03467	1.04397	1.03652	0.978766	0.988392	1.1151	1.11002	1.0982	1.07229
		73	1.00341	0.967304	0.987601	0.94717	1.01251	1.03423	1.10071	1.10107	1.07469	1.04253	1.20777	1.11444	1.04643	1.04219	1.06077	1.11085	1.0985	1.10696	1.10291			73	1.15028	1.10856	1.13015	1.13198	1.12624	1.07124	1.07441	1.06206	1.05052	1.01244	0.983683	1.00943	1.10142	1.05796	1.06759	1.0166	0.994687	0.968938	0.987423	1.10319	1.09508	1.1251	1.07247
		74	0.948012	0.918833	0.965509	0.908102	0.962207	1.06666	1.09119	1.0973	1.07077	1.11652	1.15655	1.07862	1.08207	1.05846	1.11641	1.07387	1.05322	1.06752	1.13155			74	1.13131	1.1458	1.13502	1.13114	1.11313	0.985989	1.13564	1.1436	1.0894	1.0462	1.02335	1.04281	1.04149	1.02461	1.01681	1.05627	1.00154	0.995021	1.00497	1.07223	1.15463	1.0875	1.04749
		75	0.933023	0.89149	0.963199	0.930256	0.96354	1.07159	1.0732	1.09401	1.1711	1.113	1.15784	1.08203	1.06489	1.07999	1.06852	1.06873	1.06662	1.04344	1.084			75	1.07208	1.11326	1.19831	1.13643	1.12998	1.08368	1.12303	1.08794	0.972169	0.952055	0.983611	1.01838	1.03472	1.05064	1.04452	1.0718	1.03686	1.0004	0.976748	1.09466	1.11059	1.14904	1.05334
		76	0.970233	0.917756	0.939708	0.921943	0.989174	1.03828	1.07854	1.06712	1.03077	1.02168	1.09765	1.1193	1.03917	1.07189	1.09978	1.09593	1.08117	1.05426	1.08359			76	1.14277	1.17747	1.06411	1.06891	1.111	1.10003	1.05591	1.08015	1.04893	0.977356	1.02879	1.08739	1.09012	1.03845	1.09222	1.03176	1.03113	1.01796	0.985332	1.11753	1.08418	1.16434	1.0742
		77	0.928751	0.929261	0.949621	0.940194	0.924827	1.05225	1.07057	1.07402	1.04291	1.06639	1.07573	1.06116	1.03024	1.04491	1.12158	1.09536	1.09438	1.09833	1.12261			77	1.1039	1.15387	1.12937	1.1614	1.10892	1.03349	1.12014	1.06691	1.03458	1.01496	0.984172	1.05989	1.06567	1.08373	1.04688	1.09875	0.982578	0.966371	0.98104	1.0835	1.09257	1.12145	1.09939
		78	0.979166	0.905811	0.947844	0.960161	0.969453	1.07528	1.08177	1.06109	1.07975	1.06819	1.14199	1.07176	1.03675	1.05598	1.03833	1.02858	1.06214	1.12623	1.10548			78	1.13299	1.13495	1.20656	1.05375	1.18342	1.15472	1.10573	1.07678	1.0309	0.96559	0.925576	1.04815	1.03446	1.05807	1.10523	1.06979	0.972072	0.975523	0.980215	1.10929	1.08757	1.09333	1.05911
		79	0.9953	0.916965	0.966615	0.937801	0.94402	1.07676	1.07796	1.0807	1.01276	1.08572	1.16087	1.01491	1.06274	1.07631	1.0852	1.07126	1.08501	1.09181	1.08989			79	1.13933	1.14677	1.19661	1.0953	1.13124	0.94533	1.07532	1.07272	0.992649	0.971065	0.887163	1.0828	1.04379	1.06546	1.11855	1.04518	1.00211	0.991219	0.999491	1.0409	1.11499	1.11175	1.11361
		80	0.976578	0.927152	0.987868	0.940087	0.939901	1.03649	1.07013	1.10386	0.942037	0.985099	1.12908	1.01884	1.04796	1.0775	1.09486	1.06732	1.06481	1.07608	1.11771			80	1.15489	1.11414	1.11036	1.07353	1.10748	1.07551	1.14845	1.07605	0.97082	0.985979	1.0357	1.04229	0.988653	1.1401	1.08921	0.983128	1.00496	0.995518	0.982002	1.09321	1.13316	1.12907	1.08006
		81	1.00398	0.929715	0.982632	0.950792	0.972147	1.05845	1.10329	1.05531	1.02333	1.06334	1.1485	1.10678	1.0287	1.08404	1.05893	1.06962	1.01613	1.11056	1.09328			81	1.15944	1.08356	1.1658	1.19614	1.13795	1.11292	1.08307	1.07488	0.967455	1.02464	1.03049	1.05528	1.06715	1.06747	1.07487	1.04002	1.01903	1.00653	1.00347	1.11605	1.14505	1.07837	1.10744
		82	0.991091	0.92725	0.969386	0.957696	0.98488	1.06573	1.08704	1.08018	1.07052	1.0816	1.23008	1.02914	1.04421	1.04423	1.06821	1.07961	1.0555	1.09917	1.09737			82	1.14627	1.06229	1.16774	1.06497	1.17668	1.10846	1.13144	1.09153	1.0667	1.01983	0.989331	1.07036	1.08112	1.09839	1.03977	1.05432	0.96613	0.977837	1.04794	1.0991	1.15198	1.13647	1.09937
		83	0.933158	0.90361	0.970328	0.953256	0.972275	1.04112	1.12322	1.10459	1.15199	1.01449	1.09055	1.08409	1.07088	1.07077	1.03953	1.10162	1.06971	1.0825	1.11817			83	1.11806	1.12672	1.19582	1.14645	1.11704	1.05839	0.972628	1.08391	1.03955	0.986056	0.976294	1.02955	1.02235	1.08341	1.04887	1.06512	1.02845	0.988774	1.02897	1.05709	1.12553	1.13064	1.12623
		84	0.975223	0.946067	0.959168	0.920014	0.986467	1.04071	1.11283	1.09442	1.07659	1.08856	1.14581	1.04784	1.063	1.05776	1.08685	1.09448	1.07031	1.08782	1.08944			84	1.14477	1.14072	1.12758	1.16266	1.13712	1.1393	1.02362	1.10219	0.98962	0.999388	0.97629	1.03672	1.0727	1.13812	1.09235	1.02481	1.02203	0.997188	0.998761	1.05792	1.1215	1.11421	1.09315
		85	0.971785	0.908482	0.964565	0.946405	0.96679	1.07524	1.08688	1.1054	1.15408	1.01804	1.12096	1.08931	1.05493	1.07849	1.09955	1.10968	1.08519	1.08699	1.11413			85	1.13035	1.13973	1.12857	1.17573	1.1556	0.968108	1.18723	1.08767	1.05578	1.04534	0.940588	1.02355	1.00549	1.10042	1.07509	1.07091	1.01972	0.995852	0.986291	1.11128	1.13779	1.06418	1.08264
		86	0.988068	0.920981	0.963959	0.969125	0.972636	1.0638	1.08593	1.04636	1.02325	1.00515	1.08875	1.13245	1.03822	1.07991	1.09315	1.09237	1.07289	1.0091	1.1107			86	1.1322	1.12478	1.21382	1.19682	1.12574	1.05159	1.08005	1.01109	1.12575	1.03708	1.07389	1.06816	1.09877	1.00837	1.09692	1.03962	1.00989	1.01645	1.05297	1.11205	1.08371	1.09049	1.13637
		87	0.95395	0.905453	0.966796	0.946608	0.981794	1.07932	1.08169	1.02115	1.02798	1.10518	1.14281	1.04488	1.08279	1.06062	1.18889	1.1083	1.0548	1.07138	1.11655			87	1.07151	1.159	1.12665	1.1835	1.12562	1.0641	1.0098	1.02446	1.02341	1.10104	1.02974	1.01261	1.05999	1.05653	1.04305	1.08576	1.01544	1.01442	0.962411	1.07341	1.13307	1.16336	1.13305
		88	0.965778	0.924846	0.972454	0.909752	0.950824	1.07759	1.11003	1.07043	1.05997	1.111	1.16842	1.07397	1.01958	1.05527	1.03603	1.04532	1.03898	1.12634	1.13514			88	1.12392	1.1274	1.1088	1.10315	1.1874	1.10403	1.05321	1.10677	1.03415	1.07524	0.983275	1.03995	1.10807	1.01041	1.05153	1.07484	1.01525	0.976751	0.981783	1.10968	1.14084	1.10238	1.11758
		89	0.993249	0.954438	1.00418	0.933713	0.989432	1.06436	1.08097	1.07173	1.04738	0.992984	1.13946	1.19482	1.03882	1.039	1.04043	1.02286	1.06368	1.03455	1.13697			89	1.07174	1.18911	1.10956	1.21584	1.08035	1.086	1.07539	1.10415	1.07743	0.977056	1.04037	1.055	1.11838	1.10815	1.11228	1.04234	1.01141	0.995581	1.02093	1.13458	1.08944	1.08596	1.08839
		90	0.982781	0.998661	0.958938	0.941719	0.979444	1.02457	1.12321	1.06832	1.02903	1.0508	1.14406	1.17236	1.0553	1.04039	1.08697	1.08048	1.04291	1.08459	1.0377			90	1.12959	1.1279	1.18528	1.08492	1.09164	1.12092	1.09889	1.09174	0.985774	0.987727	0.949727	1.05102	1.05042	1.07467	1.09322	1.0585	0.987121	1.00541	1.00431	1.07301	1.12327	1.13418	1.16313
		91	0.962311	0.959421	0.98912	0.964426	1.03274	1.10933	1.08268	1.08022	1.05492	1.05076	1.1242	1.13955	1.06895	1.04517	1.09602	1.04739	1.0551	1.03551	1.09312			91	1.16972	1.07009	1.125	1.13267	1.14933	1.06257	1.12543	1.11713	1.0646	0.948786	0.949794	1.09159	1.10743	1.0787	1.08849	1.05392	0.957495	0.98907	1.00104	1.08842	1.13974	1.12007	1.14431
		92	0.991512	0.94275	1.0145	0.980135	1.0008	1.11044	1.09113	1.04603	1.11562	1.14374	1.17415	1.13211	1.03809	1.0916	1.05956	1.07455	1.04665	1.05877	1.06547			92	1.07844	1.07315	1.14405	1.11057	1.15206	1.01996	1.09814	1.05926	1.02933	1.02429	1.01717	1.07526	1.09332	1.11342	1.1042	1.08502	1.00134	0.995349	1.04923	1.11068	1.1714	1.13228	1.10582
		93	0.990305	0.91255	0.975988	0.950061	0.96495	1.05863	1.09271	1.09187	1.12722	1.04212	1.20632	1.05419	0.99093	1.04584	1.05488	1.06206	1.05476	1.07382	1.09544			93	1.11759	1.09835	1.07453	1.14171	1.12536	0.987581	1.05328	1.11091	1.04059	1.02509	1.05871	1.06303	1.08629	1.13214	1.00089	1.03194	1.02275	1.00724	1.02715	1.11718	1.16551	1.10365	1.11944
		94	0.951135	0.924225	0.975119	0.97982	1.00825	1.08632	1.13247	1.08209	1.17078	1.18953	1.03101	1.04254	1.02536	1.06028	1.05469	1.04491	1.04224	0.993526	1.11728			94	1.13566	1.13946	1.09977	1.10554	1.16171	0.997897	1.09576	1.08446	1.03636	0.955271	1.05835	1.04164	1.06076	1.03685	1.10035	1.08827	0.993538	1.02454	1.02175	1.09538	1.15528	1.0977	1.11555
		95	1.00178	0.934383	0.983082	0.964801	0.981105	1.0745	1.09101	1.07084	1.09574	1.09577	1.13711	1.09904	1.05245	1.05398	1.0765	1.05663	1.05279	1.04584	1.10533			95	1.14074	1.08165	1.10831	1.15544	1.1735	1.13913	1.08565	1.12184	1.05663	1.06771	1.03678	1.08493	1.06657	1.08178	1.04784	1.09786	1.01491	0.994183	1.06821	1.09721	1.12767	1.14044	1.11078
		96	0.94467	0.911405	0.961838	0.937483	0.985996	1.07547	1.12179	1.08924	1.02916	1.05572	1.06789	1.13962	1.02809	1.04761	1.05126	1.08591	1.06992	1.02194	1.11823			96	1.11963	1.06174	1.15047	1.12432	1.09864	1.04105	1.05323	1.0714	1.101	1.04271	1.08266	1.10728	1.15686	1.09148	1.10792	1.15188	1.0421	0.98874	1.05098	1.09709	1.13708	1.13149	1.13141
		97	0.953785	0.944863	0.980519	0.934692	1.0078	1.03988	1.09706	1.05422	1.0891	1.0856	1.02798	1.02158	1.05371	1.06836	1.07274	1.07598	1.06488	1.07576	1.06976			97	1.11785	1.12685	1.14347	1.07531	1.11997	0.959367	1.10957	1.09711	1.17806	1.07786	1.06655	1.09281	1.09459	1.06353	1.09639	1.09781	0.982952	1.00352	1.02493	1.11493	1.12938	1.13568	1.10816
		98	0.95951	0.941621	0.974459	0.935983	0.982051	1.09158	1.09527	1.05393	1.09872	1.08782	1.1201	1.12749	1.02964	1.05248	1.06149	1.10504	1.0506	1.04622	1.07268			98	1.13859	1.11626	1.14264	1.08246	1.10151	0.934085	1.10239	1.11392	1.10913	1.03088	1.08028	1.04889	1.04546	1.14219	1.10023	1.02408	1.01509	0.979383	1.00875	1.12916	1.13389	1.16637	1.09841
		99	0.965767	0.965605	1.04246	0.943863	0.994582	1.12059	1.09068	1.09952	1.07021	1.07783	1.1102	1.1255	1.06726	1.04593	1.06458	1.06393	1.0563	1.08321	1.09652			99	1.11179	1.07045	1.11499	1.1341	1.06423	1.10256	1.07742	1.07061	1.08942	1.12937	1.08557	1.05647	1.06793	1.10802	1.10606	1.07829	0.978016	1.01094	1.04075	1.14748	1.13292	1.08005	1.16644
		100	0.99721	0.937599	1.00602	0.94275	0.974837	1.08524	1.05411	1.09211	0.974616	1.00349	1.08999	1.06853	1.00814	1.05456	1.04023	1.06693	1.04803	1.01913	1.06229			100	1.11794	1.13991	1.14724	1.03281	1.07618	1.10342	1.03035	1.12576	1.07088	1.04878	1.07799	1.04777	1.07013	1.12677	1.06982	1.04807	1.01113	1.01065	1.02403	1.13243	1.12879	1.16815	1.07163
		101	0.985949	0.937998	0.994932	0.961117	1.01354	1.03516	1.0782	1.08064	1.08424	1.10993	1.18541	1.05876	1.06409	1.09469	1.09032	1.06038	1.09646	1.05606	1.0947			101	1.12503	1.12048	1.12138	1.0937	1.16937	1.00839	1.01077	1.05657	1.08835	1.08162	1.03071	1.04856	1.05581	1.09939	1.09483	1.04221	0.990416	1.01708	1.01349	1.087	1.17093	1.11051	1.15822
		102	0.988964	0.963707	0.985881	0.942326	1.03172	1.07819	1.11635	1.13308	1.04293	1.0477	1.13845	1.14893	1.05774	1.08146	1.09452	1.07418	1.06918	1.05367	1.0846			102	1.10718	1.16453	1.1188	1.07694	1.08664	0.908942	1.11402	1.09126	1.15683	1.13991	1.08652	1.03382	1.03453	1.05355	1.08727	1.08101	0.976017	0.975696	1.01799	1.12427	1.1641	1.1691	1.1694
		103	0.992834	0.947911	1.02598	0.958747	1.0267	1.02219	1.09881	1.06333	1.03194	1.07002	1.1455	1.04927	1.09033	1.07476	1.10244	1.0818	1.06778	1.00693	1.1037			103	1.09195	1.03872	1.08206	1.07604	1.08484	1.07342	1.09231	1.03936	1.05943	1.06278	1.06143	1.09905	1.12884	1.12309	1.12674	1.08417	0.976406	1.01056	0.986441	1.08057	1.12979	1.11707	1.09282
		104	0.975874	0.987419	1.0217	0.951241	0.980242	1.06623	1.10195	1.08225	1.04279	1.05649	1.11396	1.14046	1.04729	1.0449	1.1109	1.06186	1.06819	1.04023	1.08073			104	1.10225	1.08619	1.09786	1.05668	1.08778	1.00257	1.13847	1.06053	1.07644	1.1178	1.06815	1.04876	1.10927	1.08908	1.12121	1.11423	1.03592	1.04712	1.05617	1.08754	1.14459	1.13217	1.13269
		105	0.953296	0.964405	0.987933	0.965536	0.967675	1.08392	1.08963	1.08081	1.00906	1.08106	1.09749	0.976276	1.07434	1.0331	1.06029	1.11542	1.06552	1.02589	1.07107			105	1.1338	1.13749	1.20018	1.05607	1.11264	1.07939	1.09102	1.0825	1.07387	1.13522	1.07993	1.16196	1.1476	1.08628	1.14979	1.07505	1.02644	1.0127	1.00288	1.10328	1.14036	1.12818	1.13606
		106	0.973069	0.933202	0.94315	0.927028	0.94952	1.10146	1.08085	1.1118	1.0477	1.07185	1.1698	1.15378	1.10222	1.05982	1.03528	1.10287	1.07554	1.06316	1.05013			106	1.10348	1.1196	1.1235	1.16187	1.13904	1.04121	1.08871	1.06809	1.15941	1.07556	1.06646	1.04857	1.11508	1.11887	1.1381	1.03494	0.968996	1.01259	1.00786	1.08293	1.13486	1.09571	1.13417
		107	0.960858	0.938549	0.999195	0.986688	0.985513	1.10371	1.07313	1.06338	1.02777	1.04503	1.20951	0.986323	1.03997	1.04113	1.05845	1.05966	1.06477	1.02458	1.01547			107	1.07452	1.06325	1.12683	1.09782	1.09128	1.06578	1.0316	1.08129	1.17196	1.07031	1.0986	1.04332	1.08501	1.0622	1.1002	1.11525	1.07295	1.00108	0.962586	1.09879	1.12844	1.12638	1.13127
		108	0.995167	1.00609	0.999345	0.960234	1.01744	1.07439	1.11605	1.07657	1.05716	1.03123	1.14325	1.09813	1.07813	1.08939	1.07953	1.09949	1.06295	0.945538	1.09297			108	1.13145	1.12408	1.11975	1.09624	1.12351	0.87445	1.09347	1.13288	1.10685	1.12337	1.04846	1.04854	1.1329	1.1279	1.09277	1.11884	0.996053	1.01306	1.00593	1.12269	1.14004	1.0923	1.13422
		109	0.981891	0.991556	1.03409	0.937214	0.992894	1.0441	1.08457	1.06843	1.06076	0.974157	1.04963	1.01619	1.05238	1.03292	1.0933	1.06596	1.088	1.03819	1.07029			109	1.09073	1.11691	1.11339	1.09542	1.14475	1.1098	1.12019	1.09805	1.14997	1.10926	1.02343	1.07578	1.10987	1.13521	1.11858	1.11415	1.00154	1.00599	0.975898	1.13475	1.1321	1.12122	1.15866
		110	0.927853	0.94949	0.991236	0.964778	1.00557	1.06362	1.1273	1.10151	0.981135	1.04059	1.09059	1.14668	1.0768	1.08709	1.08944	1.07286	1.06631	1.03647	1.03774			110	1.13174	1.05829	1.11075	1.06903	1.1245	1.16534	1.02487	1.08747	1.03475	1.09782	1.06237	1.05964	1.11569	1.07111	1.08951	1.10553	1.01284	0.992901	1.03282	1.09767	1.14822	1.1576	1.14215
		111	0.989821	0.994704	1.01878	0.986746	0.995601	1.07082	1.07707	1.05554	1.04042	1.05801	1.00559	1.10342	1.04186	1.04503	1.02626	1.10074	1.05983	1.03947	1.049			111	1.14276	1.14582	1.11934	1.0994	1.1151	1.02275	1.00909	1.01457	1.16368	1.13782	1.05725	1.12773	1.13946	1.06907	1.14324	1.05668	1.06731	1.07901	1.06268	1.18816	1.13985	1.13933	1.11319
		112	1.03246	0.958414	0.984107	0.964607	1.02296	1.08866	1.11631	1.0645	1.03264	1.07581	1.11055	1.02639	1.06594	1.0488	1.10997	1.06255	1.09013	1.01403	1.05221			112	1.06802	1.10201	1.09693	1.09403	1.08963	0.930504	0.978525	1.0687	1.07675	1.00919	1.12974	1.05989	1.09265	1.14338	1.14911	1.0714	1.0772	1.01725	1.12405	1.07078	1.13304	1.1126	1.10401
		113	0.986031	0.982177	1.01246	0.968597	1.01836	1.02476	1.10328	1.0274	1.06701	1.04584	1.18811	1.11362	1.04157	1.05427	1.09353	1.11792	1.08265	0.992497	0.985933			113	1.0919	1.06587	1.16417	1.06834	1.14274	1.08061	1.02731	1.07471	1.09975	1.05412	1.04838	1.10906	1.10724	1.10373	1.08296	1.09583	1.08848	1.0581	1.0444	1.15066	1.15189	1.14351	1.1376
		114	0.967441	0.959451	1.00575	1.00735	1.01418	1.09995	1.08116	1.08174	1.05405	1.02276	1.09786	1.08536	1.07168	1.07608	1.03709	1.10843	1.06853	0.94011	1.01757			114	1.11843	1.07685	1.1017	1.14206	1.16746	1.14561	1.09029	1.07195	1.12029	1.11539	1.11099	1.08528	1.07725	1.1085	1.11353	1.08224	1.06678	1.01583	1.0263	1.10604	1.16691	1.11773	1.10222
		115	0.985745	0.918234	1.03365	0.999101	1.02762	1.07687	1.0798	1.06896	1.07618	1.15292	1.10413	1.00384	1.03568	1.06459	1.10877	1.09282	1.07448	1.04999	1.08424			115	1.13325	1.12003	1.14404	1.12734	1.09272	0.851173	1.11017	1.04193	1.08836	1.02233	1.05614	0.997264	1.13377	1.09004	1.08063	1.04848	1.09683	1.05968	1.08265	1.10447	1.12722	1.10892	1.12484
		116	0.961769	0.927659	0.980739	0.918432	1.00768	1.06353	1.07612	1.07666	1.02669	1.10207	1.17636	1.06265	1.04465	1.0404	1.10007	1.08688	1.09543	1.01972	1.06097			116	1.1192	1.12295	1.11943	1.17259	1.13301	1.04739	0.990845	1.08333	1.13471	1.0673	1.05669	1.14497	1.07078	1.0761	1.04894	1.10352	1.08574	1.02599	1.06062	1.09714	1.11244	1.13045	1.09906
		117	0.987005	0.964598	1.03298	1.01587	1.0182	1.08885	1.09747	1.04607	1.16128	1.06651	1.16754	1.10082	1.05545	1.09181	1.11409	1.09869	1.08534	1.00297	1.06734			117	1.14316	1.16299	1.13901	1.12324	1.06425	1.06866	1.03736	1.11467	1.13256	1.10263	1.05546	1.05344	1.0973	1.06469	1.10864	1.02558	1.02738	1.04123	1.02347	1.11706	1.13633	1.13456	1.09525
		118	0.986957	0.982292	1.01482	0.972709	1.05654	1.05487	1.08679	1.02291	0.993571	1.02297	1.19854	1.08083	1.06246	1.09012	1.05637	1.15165	1.07908	1.02165	1.05518			118	1.08493	1.09489	1.0438	1.08402	1.12023	1.02787	1.08798	1.07778	1.11107	1.14997	0.975363	1.03497	1.04687	1.13254	1.07579	1.05418	1.0455	0.989515	1.06577	1.19981	1.15371	1.14002	1.11293
		119	0.986511	0.941686	1.00439	0.991269	1.04251	1.14277	1.1247	1.081	1.009	1.09069	1.10943	1.0206	1.0753	1.08638	1.08691	1.08435	1.05243	1.04838	1.06264			119	1.12128	1.14187	1.12016	1.13278	1.15388	1.02902	1.08158	1.03601	1.04272	1.0605	1.06009	1.05961	1.09295	1.09294	1.05906	1.1331	1.05418	1.03275	1.09074	1.08498	1.13547	1.1393	1.10029
		120	0.981456	0.958257	0.990355	0.975771	1.02087	1.12916	1.04777	1.0571	1.01825	0.994504	1.08262	1.02648	1.07973	1.07904	1.08531	1.12623	1.09004	1.02221	1.09896			120	1.1474	1.1287	1.12545	1.09222	1.08948	1.09948	1.02918	1.11489	1.09461	1.12771	1.03115	1.08911	1.09374	1.08043	1.16762	1.03819	1.08505	1.04451	1.04462	1.05858	1.17576	1.15076	1.10855
		121	0.983949	0.943961	1.02258	0.967992	0.998362	1.04039	1.09915	1.04218	1.14778	0.980612	1.05042	0.986994	1.07556	1.06448	1.10781	1.10141	1.09775	1.07724	1.05128			121	1.09115	1.1133	1.13936	1.05187	1.06687	1.0988	1.05895	1.09095	1.0532	1.14798	1.12665	1.06522	1.0358	1.07181	1.14004	1.10445	1.03498	1.02852	1.03126	1.13505	1.16651	1.09365	1.11354
		122	0.977228	0.938953	0.994082	0.981219	0.983813	1.03811	1.0751	1.05722	1.12486	1.07976	1.08332	1.01577	1.05872	1.087	1.13094	1.10665	1.09678	1.02113	1.10388			122	1.16374	1.13614	1.06862	1.15184	1.09169	0.973188	1.03101	1.12704	1.22427	1.08612	1.08326	1.13395	1.1293	1.10394	1.06445	1.03249	1.08302	1.04486	1.03166	1.1517	1.14556	1.16373	1.10909
		123	0.986966	0.945608	1.00781	0.978212	1.05116	1.05514	1.0663	1.03916	1.04112	0.985762	1.19573	1.03312	1.06149	1.07467	1.09103	1.1187	1.08892	1.08251	1.0675			123	1.10669	1.09015	1.07918	1.14045	1.12627	1.04423	0.976145	1.11908	1.01677	1.12185	1.14326	1.15442	1.03582	1.03511	1.08438	1.0594	1.08104	1.07039	1.06651	1.07569	1.12493	1.15935	1.08002
		124	0.965457	0.955644	1.04141	0.990744	1.00597	1.05475	1.07474	1.10018	0.981769	1.02605	1.1313	1.2383	1.0626	1.09633	1.12572	1.11732	1.07847	1.0586	1.05374			124	1.06533	1.10391	1.12095	1.16376	1.10524	1.0188	1.02632	1.05809	1.11972	1.15083	1.06822	1.12809	1.08298	1.1409	1.12145	1.09811	1.05979	1.05221	1.08836	1.1515	1.17667	1.11107	1.11554
		125	0.948581	1.00517	1.0296	0.985014	0.976359	1.06529	1.06096	0.950313	1.02145	1.02645	1.11716	1.07222	1.07258	1.08414	1.10058	1.10403	1.09194	1.01359	1.0304			125	1.13324	1.08733	1.10925	1.12709	1.09461	1.05317	1.07718	1.06957	1.07158	0.994667	1.06231	1.07441	1.03495	1.12614	1.10146	1.07277	1.07304	1.06895	1.02677	1.13956	1.16017	1.14871	1.13128
		126	0.966972	0.942857	1.02368	0.947591	1.04618	1.03324	1.04746	1.04498	1.02569	1.0044	1.07912	1.00936	1.02881	1.09209	1.11741	1.12227	1.04237	1.07008	1.06082			126	1.11599	1.11398	1.11699	1.12345	1.10721	1.07675	1.07196	1.04236	1.20859	1.16077	1.06712	1.12125	1.05628	1.00786	1.06808	1.06764	1.08523	1.02221	1.1225	1.13929	1.12802	1.11048	1.12692
		127	0.930754	0.929825	0.967257	0.931839	1.00041	1.0277	1.04911	1.02729	1.1167	0.986189	1.07215	1.05717	1.08351	1.09928	1.09655	1.11937	1.10045	1.05614	1.08807			127	1.07792	1.11892	1.16558	1.14223	1.07814	1.15941	1.07376	1.15109	1.16405	1.07241	1.08234	1.03788	0.990086	1.02042	1.11341	1.03461	1.05752	1.09244	0.992539	1.11633	1.16798	1.12159	1.15016
		128	0.963973	1.00291	0.994594	0.965235	1.0229	1.10974	1.07034	1.07957	1.02019	1.02003	1.1118	1.20327	1.07548	1.09463	1.08511	1.08754	1.07013	1.0307	1.06714			128	1.11434	1.07299	1.11887	1.07157	1.16583	1.05822	1.12653	1.10297	1.10613	1.11762	1.11034	1.11969	1.06271	1.07728	1.21167	1.08662	1.08828	1.0755	1.0946	1.1273	1.13756	1.1559	1.16347
		129	0.996164	0.973029	1.01488	0.990798	0.99351	1.01465	1.0716	1.03852	1.05034	1.03491	1.14753	1.04058	1.0466	1.08452	1.10282	1.12247	1.05963	1.04236	1.08899			129	1.10021	1.09359	1.05677	1.08487	1.0932	1.03321	1.04453	1.01781	1.06129	1.16785	1.095	1.14276	1.01156	1.11174	1.10733	1.13748	1.0943	1.07101	1.03657	1.18133	1.16124	1.16838	1.14524
		130	0.984366	0.981249	1.01554	0.997652	1.01296	1.0589	1.07994	1.06811	1.10666	1.11877	1.08547	1.01729	1.05324	1.07204	1.11322	1.10848	1.08329	1.028	1.06389			130	1.06186	1.11161	1.15265	1.07839	1.05745	1.08668	1.14576	1.09291	1.12243	1.06112	1.08843	1.12297	1.01932	1.03736	1.12909	1.05761	1.1003	1.06756	1.05984	1.13648	1.15775	1.14784	1.18146
		131	0.963683	0.90831	0.959511	0.974532	0.943313	1.02802	1.01433	1.01809	1.08345	1.01619	1.18917	0.980461	1.0827	1.11673	1.17666	1.11939	1.14321	1.05929	1.09358			131	1.10344	1.1223	1.12243	1.10439	1.09593	1.01388	1.16778	1.09965	1.10022	1.15776	1.03463	1.0697	1.13714	1.14717	1.17329	1.08269	1.06243	1.07756	1.08218	1.12063	1.14859	1.11223	1.13805
		132	0.953905	0.963235	0.988163	0.974828	1.03102	1.06152	1.06798	1.0368	1.01522	1.00414	1.05019	1.04918	1.13277	1.11039	1.11369	1.137	1.13621	1.08947	1.07814			132	1.10737	1.09556	1.12779	1.06726	1.11801	1.17597	1.14395	1.09955	1.09712	1.06816	1.07832	1.13833	1.19485	1.08792	1.15206	1.0724	1.0534	1.06478	1.07961	1.16093	1.19404	1.15373	1.10766
		133	0.975518	0.962132	1.00127	0.996852	0.968516	0.996519	1.07578	1.0077	1.02058	1.06436	1.11862	0.9735	1.09906	1.1156	1.10587	1.13478	1.10053	0.955094	1.03712			133	1.10952	1.10558	1.16961	1.1496	1.0709	0.97982	1.133	1.04146	1.26101	1.10518	1.07643	1.07549	1.1032	1.1852	1.10859	1.10812	1.08577	1.05438	1.07229	1.11697	1.12141	1.17917	1.13966
		134	0.994998	0.969739	1.00441	0.964857	1.0027	1.06089	1.07009	1.08137	1.05254	0.935516	1.26949	1.0031	1.12207	1.10699	1.15929	1.16239	1.11377	1.02223	1.07733			134	1.1149	1.07369	1.10621	1.12032	1.08164	1.02257	1.10667	1.04443	1.15486	1.14104	1.05867	1.06412	1.09436	1.07884	1.13668	1.09078	1.04551	1.0648	1.08015	1.13317	1.19322	1.13385	1.13269
		135	0.965299	0.95674	0.956378	0.933241	0.954467	1.04173	1.05514	1.06084	1.00775	1.07409	1.05472	1.02347	1.06779	1.14567	1.13264	1.15832	1.11079	1.00528	1.10119			135	1.12017	1.11605	1.13614	1.08347	1.10702	0.992562	1.19746	1.05472	1.15955	1.06814	1.10493	1.10262	1.15832	1.09707	1.18418	1.14232	1.03937	1.06493	1.05276	1.10514	1.17244	1.13221	1.1308
		136	0.931166	0.969145	1.00406	0.960273	0.975357	1.07117	1.10105	1.08289	1.0033	1.03658	1.09212	1.07594	1.08087	1.09038	1.21825	1.14811	1.13995	1.05439	1.11132			136	1.09674	1.07885	1.15572	1.1972	1.10587	0.998897	1.12382	1.17274	1.13692	1.1311	1.09441	1.03562	1.12798	1.16647	1.11195	1.11204	1.0866	1.04508	1.11674	1.12504	1.162	1.14047	1.13328
		137	0.947201	1.01009	1.00113	0.952571	0.982906	1.06581	1.08554	1.02938	1.05281	1.0902	1.14846	1.06534	1.09357	1.13272	1.17382	1.13616	1.12452	1.06092	1.17235			137	1.10097	1.08491	1.09505	1.09175	1.05928	1.04741	1.08546	1.09108	1.08288	1.10347	1.10132	1.10801	1.09465	1.18236	1.13182	1.02426	1.10544	1.05471	1.05884	1.11607	1.17637	1.18867	1.16774
		138	0.992245	1.00459	0.999483	0.962934	1.00603	1.04551	1.12452	1.06477	0.988936	1.07306	1.11084	1.06694	1.09741	1.08177	1.13278	1.12089	1.12217	1.08756	1.08462			138	1.08573	1.05084	1.0799	1.08337	1.10057	1.17541	1.14564	1.12477	1.09628	1.09265	1.01965	1.05628	1.08857	1.14064	1.22571	1.12491	1.04018	1.04885	1.08781	1.17681	1.14991	1.11601	1.13353
		139	0.94017	0.915159	0.955685	0.926031	0.97394	1.03538	1.1167	1.11491	1.05722	1.01841	1.08293	1.14472	1.06193	1.07113	1.06723	1.11675	1.10074	1.07779	1.16672			139	1.07347	1.09532	1.10335	1.05096	1.10439	1.0555	1.11008	1.10106	1.13963	1.10263	1.02027	1.07443	1.13107	1.07357	1.14885	1.03981	1.03605	1.04214	1.11619	1.12876	1.16681	1.12315	1.15926
		140	1.02115	0.980426	0.980785	0.996975	1.00704	1.06036	1.10577	1.07328	1.042	1.08557	1.09588	1.08729	1.12339	1.15495	1.15679	1.14749	1.13918	1.11795	1.10931			140	1.08475	1.09854	1.09139	1.10766	1.14156	1.16437	1.06942	1.0972	1.09036	1.1365	1.03796	1.05979	1.13925	1.11289	1.17684	1.06566	1.09324	1.06492	1.04547	1.10319	1.15632	1.18324	1.15959
		141	0.919672	0.926909	0.950981	0.925353	1.0516	1.06205	1.0888	0.997633	1.17491	1.01982	1.17167	1.00281	1.08077	1.12253	1.11815	1.17843	1.09919	1.08355	1.04986			141	1.07702	1.09482	1.11556	1.1362	1.06419	1.06592	1.14849	1.05911	1.17757	1.07218	1.10832	1.04432	1.14585	1.15347	1.07575	1.03122	1.11582	1.07211	1.07315	1.13807	1.15603	1.16914	1.15491
		142	0.9598	0.921573	0.986794	0.938774	0.94697	1.04489	1.08093	1.06225	1.06811	0.995232	1.12833	1.00937	1.12271	1.12106	1.17985	1.15163	1.13845	1.03391	1.12213			142	1.12411	1.12624	1.14956	1.10219	1.12034	1.10416	1.17395	1.11946	1.02812	1.13624	1.10503	1.08337	1.14815	1.08675	1.11613	1.06847	1.06327	1.08233	1.06565	1.12297	1.23903	1.15603	1.15899
		143	1.02744	0.963358	0.980057	0.953504	1.00729	1.03187	1.06405	1.04541	0.990469	0.965167	1.22942	1.02919	1.11575	1.11294	1.08881	1.17919	1.14527	1.12479	1.14223			143	1.11086	1.12493	1.14767	1.09557	1.13925	1.11627	1.16012	1.14296	1.20881	1.1307	1.10733	1.07422	1.09347	1.06411	1.08091	1.11946	1.09214	1.06404	1.04146	1.08105	1.16192	1.1175	1.14127
		144	0.976783	0.939213	1.0103	0.980986	0.988551	1.06325	1.04935	1.03208	1.12997	1.0496	1.11223	0.99309	1.11398	1.09098	1.1366	1.1818	1.1663	1.10573	1.11822			144	1.08684	1.12464	1.12993	1.1087	1.09938	1.0849	1.04988	1.12756	1.08601	1.06825	1.05454	1.05679	1.09911	1.10087	1.07238	1.11084	1.0539	1.06911	1.07129	1.14153	1.1793	1.15123	1.13092
		145	0.992977	0.944687	0.982912	0.9695	1.04196	1.04532	1.05276	1.06239	1.12101	0.951955	1.12054	1.11227	1.05068	1.12813	1.08573	1.11634	1.08935	1.08349	1.14637			145	1.07663	1.15633	1.13729	1.14071	1.11585	1.12747	1.08628	1.13935	1.12319	1.0733	1.06816	1.09039	1.10114	1.15196	1.11193	1.08031	1.06954	1.06815	1.08086	1.14656	1.1934	1.13737	1.17945
		146	0.968747	0.924738	0.974481	0.954729	0.978002	1.06488	1.05519	1.04763	1.02253	1.06836	1.11324	0.972905	1.10715	1.10388	1.17343	1.16011	1.14328	1.09566	1.10595			146	1.08287	1.10662	1.08184	1.08625	1.13892	1.0891	1.10692	1.08095	1.16492	1.16221	1.10251	1.09281	1.06278	1.08901	1.14218	1.07704	1.0561	1.08432	1.10044	1.13619	1.13584	1.17039	1.16627
		147	1.032	0.943597	1.0175	0.964904	1.03183	1.08557	1.07324	1.02819	0.985465	1.03873	1.20762	1.19835	1.11663	1.10596	1.08551	1.1	1.10889	1.08072	1.13231			147	1.10208	1.12979	1.1279	1.13507	1.09369	1.10955	1.18956	1.14932	1.13524	1.13117	1.07806	1.05822	1.02929	1.10534	1.16829	1.10887	1.09311	1.03321	1.08183	1.14315	1.16231	1.16902	1.16705
		148	0.956861	0.930545	0.996757	0.978331	0.993063	1.02259	1.05256	1.0499	1.06738	1.02206	1.13357	1.02088	1.09264	1.09895	1.12002	1.13848	1.08491	1.13019	1.09025			148	1.07899	1.11457	1.14344	1.06537	1.10126	1.08829	1.1333	1.16574	1.16419	1.09589	1.14533	1.06734	1.06304	1.08105	1.0762	1.07543	1.06914	1.0649	1.12219	1.12489	1.14981	1.15785	1.14738
		149	0.926541	0.953487	1.01661	1.00314	0.950947	1.05068	1.06591	0.998422	0.994994	1.04505	1.17794	1.0813	1.1396	1.1343	1.09204	1.11349	1.1116	1.09467	1.15039			149	1.0832	1.10324	1.06839	1.08644	1.07839	1.00214	1.20891	1.09275	1.1258	1.11166	1.06536	1.09253	1.14465	1.08505	1.07497	1.08913	1.02079	1.0656	1.05448	1.18782	1.16421	1.16759	1.17419
		150	1.00661	0.987356	0.986123	0.933451	0.985945	1.08	1.05703	0.999158	1.00629	1.03366	1.17854	1.08501	1.0624	1.12366	1.09445	1.07567	1.06902	1.07039	1.15265			150	1.08079	1.09317	1.11388	1.09063	1.06081	1.0866	1.07199	1.15292	1.12812	1.05552	1.04404	1.04315	1.07538	1.10152	1.091	1.0614	1.14104	1.05657	1.03452	1.12867	1.21162	1.11707	1.16593
		151	0.950875	0.928184	0.992007	0.931542	0.97496	1.03299	1.09198	1.06055	0.959329	0.973826	1.182	1.06745	1.09971	1.08212	1.15557	1.08956	1.08759	1.01423	1.16838			151	1.10393	1.11049	1.08888	1.07493	1.1235	1.02301	1.06047	1.13764	1.03865	1.03602	1.01854	1.10772	1.06595	1.13234	1.11016	1.07664	1.0847	1.08858	1.10302	1.14786	1.14808	1.13853	1.13603
		152	0.970617	0.944893	1.02424	0.944787	1.00671	1.01967	1.00836	1.02846	1.03595	1.02718	1.06131	1.11851	1.09512	1.12022	1.12654	1.16013	1.12682	1.10769	1.15313			152	1.08253	1.05927	1.11057	1.0724	1.09332	1.15393	1.18077	1.14629	1.12008	1.03785	1.13017	1.06902	1.0428	1.07044	1.09126	1.03139	1.02675	1.04914	1.08416	1.10031	1.17521	1.16138	1.15352
		153	0.947964	0.9613	1.0153	0.925959	0.981547	1.03179	1.05941	1.00941	1.00299	1.01925	1.19137	1.01725	1.14175	1.10613	1.1841	1.18108	1.16202	1.11651	1.09868			153	1.08907	1.09626	1.06212	1.0455	1.07601	1.10834	1.2173	1.1873	1.09855	1.12251	1.14603	1.08999	1.09569	1.1119	1.11496	1.04555	1.11619	1.05224	1.03196	1.14332	1.1536	1.15245	1.15513
		154	0.982324	0.999372	0.988504	0.938817	0.986751	1.02851	1.06677	1.01493	1.0437	1.03733	1.0747	0.986606	1.11815	1.13368	1.17943	1.13269	1.15716	1.04731	1.14943			154	1.09399	1.10438	1.13492	1.07566	1.1018	1.15229	1.11398	1.10609	1.09675	1.16444	1.10862	1.03756	1.12307	1.10753	1.12321	1.07443	1.07087	1.05888	1.09643	1.1486	1.23906	1.18336	1.138
		155	0.970988	0.997024	1.01803	0.975828	0.996219	1.02073	1.05612	1.04826	0.984361	1.08574	1.14775	0.971809	1.08078	1.09543	1.07761	1.101	1.12689	1.10464	1.14117			155	1.09903	1.08239	1.10654	1.04845	1.06694	1.15613	1.13143	1.159	1.15615	1.02673	1.04647	1.11095	1.05656	1.05058	1.0592	1.06857	1.1389	1.07964	1.10295	1.13395	1.11123	1.11182	1.13418
		156	0.961748	0.901733	0.991135	0.995048	0.982596	1.00819	1.04456	1.04571	0.988214	1.02843	1.02347	0.946092	1.09818	1.10045	1.12628	1.09199	1.10455	1.08212	1.14558			156	1.04017	1.06629	1.10001	1.09741	1.08515	1.23158	1.10847	1.12285	1.15242	1.28614	1.10497	1.05188	1.17553	1.04759	1.01384	1.0884	1.06148	1.07527	1.05454	1.12674	1.14003	1.09436	1.13472
		157	0.933263	0.958579	0.984493	0.955957	0.999397	1.019	1.00534	1.02715	1.0576	1.02021	1.11491	0.950893	1.09047	1.14128	1.18553	1.20217	1.13308	1.10553	1.15144			157	1.09256	1.13397	1.07451	1.02834	1.09026	1.10902	1.13773	1.12794	1.15247	1.23437	1.1119	1.03393	1.11175	1.03881	1.10781	1.07814	1.06057	1.05369	1.06158	1.11033	1.17031	1.11814	1.14583
		158	0.933056	0.92485	0.982315	0.935849	0.966096	1.05235	1.07455	1.04377	1.03517	1.01514	1.03528	1.10933	1.0484	1.07256	1.1273	1.11436	1.11239	1.09578	1.15162			158	1.06316	1.0403	1.10658	1.09754	1.07116	1.10721	1.18646	1.14491	1.12448	1.11189	1.16671	1.11256	1.09982	1.12191	1.04023	1.08537	1.09576	1.04534	1.07509	1.16044	1.16137	1.18339	1.08943
		159	0.985935	0.966599	0.982024	0.9266	0.996665	1.02274	1.03245	1.01524	1.01927	0.978023	1.16495	1.06102	1.06397	1.09978	1.13825	1.08307	1.09088	1.06269	1.08567			159	1.09498	1.07443	1.11436	1.09978	1.07174	1.09871	1.13328	1.17097	1.05494	1.23074	1.02559	1.0602	1.08639	1.1457	1.09688	1.06694	1.02163	1.08162	1.0707	1.1099	1.14155	1.10864	1.1177
		160	0.952575	0.96513	0.969778	0.926272	0.981101	1.06242	1.05028	1.04467	1.12575	1.10516	1.05668	0.880201	1.10571	1.13809	1.19025	1.16285	1.13568	1.06082	1.12726			160	1.09567	1.03937	1.11383	1.03935	1.07903	1.10545	1.13291	1.15458	1.21822	1.11043	1.10829	1.06218	1.10788	1.04718	1.14632	1.15089	1.12734	1.04036	1.06983	1.13362	1.08677	1.10107	1.10421
		161	0.982229	0.968049	0.987348	0.926723	0.968173	1.01033	1.0838	1.05743	1.07876	0.997943	1.16581	1.0169	1.08157	1.11914	1.14645	1.1599	1.15787	1.09931	1.05263			161	1.09183	1.03311	1.1051	1.03874	1.12234	1.11854	1.16222	1.07762	1.14806	1.11905	1.14803	1.00123	1.09958	1.10714	1.09969	1.02254	1.04908	1.00764	1.06426	1.08896	1.096	1.10517	1.13001
		162	0.966308	0.913605	0.966945	0.945466	0.987421	1.0233	1.0405	1.02214	1.0442	0.963085	1.11628	0.940153	1.12806	1.12128	1.1816	1.17607	1.14145	1.14976	1.12077			162	1.11633	1.12155	1.06878	1.12211	1.15159	1.1059	1.12962	1.13808	1.16506	1.10613	1.12756	1.00178	1.09605	1.02491	1.07111	0.967211	1.06125	1.04133	1.03907	1.16037	1.13717	1.08608	1.09279
		163	0.92945	0.92833	0.946384	0.94013	0.993713	1.06091	1.05621	1.06273	0.961105	1.08961	1.08491	0.919984	1.11061	1.12816	1.15657	1.14691	1.14091	1.19928	1.12239			163	1.09848	1.10045	1.11922	1.09381	1.07582	1.10276	1.13473	1.11424	1.19899	1.08322	0.987172	1.02966	1.08683	1.05028	1.10744	1.01263	1.05904	1.042	1.04049	1.11112	1.13596	1.11409	1.11095
		164	0.944262	0.967165	0.968938	0.932745	0.988679	1.03666	1.08612	1.03946	0.999923	1.00094	1.18586	0.973338	1.12086	1.1511	1.0712	1.2058	1.16572	1.0674	1.16798			164	1.07271	1.11037	1.0875	1.09711	1.09468	1.09701	1.16074	1.1285	1.07195	1.00858	1.05841	1.07253	1.06537	1.06156	0.965208	1.03285	1.01555	1.01878	1.02626	1.13934	1.10809	1.15153	1.14107
		165	0.944214	0.916168	0.942388	0.974561	0.955637	0.992929	1.0439	1.05219	1.01935	0.996621	1.10929	1.02507	1.11593	1.11214	1.13842	1.10631	1.12106	1.10868	1.15911			165	1.11739	1.09364	1.14181	1.13128	1.11203	1.12601	1.19806	1.10586	1.11241	1.14321	1.06592	1.02415	1.16258	1.07397	1.08633	1.01978	1.08895	1.0561	1.03739	1.13115	1.15289	1.13078	1.08755
		166	0.947803	0.923892	0.9847	0.904791	0.981051	1.0257	1.07958	1.04011	1.09628	1.05109	1.13064	0.977822	1.11166	1.13976	1.17566	1.14607	1.1416	1.16479	1.09747			166	1.05514	1.0597	1.11667	1.10275	1.12504	1.10338	1.06667	1.22685	1.16637	1.05929	1.03966	1.11646	1.09167	1.09131	1.01665	1.05108	1.06444	1.02151	1.03337	1.17122	1.15713	1.13527	1.12629
		167	0.95622	0.909804	0.943817	0.925221	0.952379	1.06568	1.05143	1.03352	1.05089	1.05288	1.20288	0.993583	1.10064	1.16136	1.15177	1.17967	1.15168	1.08414	1.08604			167	1.10447	1.09067	1.08645	1.11589	1.05308	1.16917	1.15333	1.07782	1.12544	1.10317	1.01909	1.10325	1.06696	1.11922	1.03449	1.06352	1.05262	1.00943	1.07304	1.14475	1.18959	1.14453	1.1294
		168	0.895624	0.909416	0.971771	0.895658	0.994723	1.05253	1.02845	1.01713	1.00917	1.06609	0.982593	0.983473	1.10529	1.09975	1.14415	1.13172	1.12541	1.15685	1.18809			168	1.09784	1.12146	1.12625	1.11954	1.08199	1.06272	1.14892	1.15616	1.13103	0.997337	0.939481	1.05504	1.12929	1.04884	1.13946	1.09414	1.07824	1.0073	1.07384	1.11733	1.06627	1.06588	1.05361
		169	0.915271	0.930264	0.978224	0.964115	0.958524	1.00263	1.02454	0.998849	1.07213	0.984461	1.09329	0.948157	1.14143	1.16526	1.19468	1.21617	1.13632	1.0586	1.16019			169	1.08646	1.16781	1.11368	1.10261	1.06672	1.00498	1.21755	1.10144	1.04608	1.06234	1.04749	1.1576	1.14798	1.11003	1.06357	1.10514	1.02626	1.03596	1.08489	1.10592	1.11981	1.06662	1.07189
		170	0.950159	0.934951	0.976966	0.945094	0.980347	1.05618	1.03307	1.04215	1.05781	0.970625	1.18327	1.16789	1.11178	1.1437	1.18867	1.20738	1.16996	1.12601	1.19794			170	1.08087	1.09783	1.12014	1.09074	1.12214	1.13102	1.13052	1.08762	1.09233	1.07589	1.06911	1.13031	1.07635	1.07766	1.0893	1.03941	1.02256	1.01122	1.00019	1.07812	1.11691	1.11317	1.10732
		171	0.977488	0.915546	0.96684	0.917087	1.0068	1.03656	1.02749	1.04152	1.03713	1.00465	1.20659	1.05203	1.09162	1.14001	1.16587	1.10524	1.14421	1.08312	1.12657			171	1.09585	1.0614	1.18457	1.06301	1.09379	1.07031	1.20864	1.08203	1.06666	1.0854	1.09692	1.13017	1.14045	1.11452	1.10638	1.03692	1.04194	1.01929	1.08463	1.06556	1.0952	1.11783	1.07792
		172	0.959168	0.926748	0.974943	0.899412	0.991004	1.01006	1.05576	1.02643	1.0821	0.982849	1.11719	1.02646	1.11512	1.1473	1.13605	1.16286	1.15239	1.07068	1.10667			172	1.07962	1.11125	1.11774	1.09901	1.1205	1.07453	1.21881	1.09484	1.10669	1.11241	1.11667	1.07244	1.02904	1.06886	1.11566	1.00271	0.974865	1.00886	1.10777	1.0668	1.13264	1.08684	1.08378
		173	0.969134	0.910365	0.964796	0.957747	0.977714	0.994032	1.02866	1.00614	1.037	1.00019	1.10913	1.12285	1.10386	1.11841	1.12138	1.20447	1.13445	1.00452	1.10639			173	1.09029	1.07781	1.10396	1.14453	1.09411	1.09837	1.15748	1.0715	1.10461	1.0627	1.02894	1.11162	1.0711	1.10562	1.0927	1.0769	1.05464	1.03099	1.03033	1.09887	1.13883	1.13798	1.10946
		174	0.919648	0.925837	0.954798	0.919833	0.961572	1.01444	1.0508	1.01858	0.994425	1.0125	1.12969	1.04436	1.15892	1.14829	1.16608	1.19777	1.14658	1.05746	1.11944			174	1.1027	1.09665	1.08533	1.07992	1.08968	1.08332	1.18072	1.16136	1.07448	0.991027	0.970766	1.05957	1.09661	1.06402	1.09423	0.994885	1.00913	1.02425	1.04049	1.08819	1.14306	1.10616	1.07561
		175	0.939876	0.92529	0.964191	0.940487	0.971618	0.988961	0.98309	1.06388	0.946951	0.992342	1.10842	0.987688	1.12573	1.11183	1.09059	1.12498	1.13043	1.092	1.09249			175	1.05176	1.08882	1.05894	1.0764	1.10461	1.11403	1.07966	1.13706	1.10699	1.12745	1.0891	1.07383	1.09161	1.05042	1.10729	1.07661	1.00804	1.02819	1.024	1.02664	1.11321	1.09419	1.08149
		176	0.957794	0.957497	0.968438	0.942638	0.961998	1.01944	1.09561	1.02091	1.01327	1.07157	1.18305	0.986942	1.09771	1.16261	1.15889	1.15353	1.13674	1.12642	1.08712			176	1.00997	1.10878	1.1119	1.05759	1.13035	1.06178	1.0858	1.16983	1.1651	1.14664	1.0134	1.07905	1.09555	1.0485	1.12057	1.05826	1.05254	1.01674	1.03378	1.10419	1.1365	1.10727	1.10772
		177	0.934024	0.928927	0.952952	0.883492	0.945769	1.00757	1.06066	1.01086	1.09839	1.11798	1.23276	1.08809	1.15779	1.14355	1.19052	1.17272	1.15761	1.13058	1.13162			177	1.11757	1.04072	1.09771	1.08433	1.07513	1.11661	1.12182	1.13887	1.07284	1.09222	1.05536	1.06632	1.0083	1.10709	1.11537	1.06146	1.03456	1.04183	1.01612	1.08346	1.12493	1.11619	1.11318
		178	0.932205	0.934077	0.980144	0.92297	0.96943	1.00792	1.01229	1.05054	0.95632	0.968417	1.12065	1.08374	1.15992	1.10535	1.14443	1.14167	1.10347	1.15341	1.16058			178	1.08507	1.07972	1.10646	1.1047	1.06969	1.20217	1.22552	1.12469	1.05335	0.993909	1.01449	1.14045	1.10661	1.05734	1.05514	1.05911	1.07099	1.0331	0.993268	1.06542	1.09691	1.11448	1.0879
		179	0.967743	0.936447	0.972497	0.928141	0.97452	1.07844	1.07132	1.02725	1.0388	0.968527	1.19875	0.873759	1.141	1.17079	1.16941	1.18795	1.15892	1.08332	1.15947			179	1.09538	1.09459	1.13475	1.08175	1.14752	1.09383	1.09791	1.17266	1.1113	1.01367	0.968369	1.03557	1.15836	1.05991	1.05992	1.11175	1.06457	1.00905	1.04538	1.12497	1.11722	1.08794	1.11028
		180	0.963608	0.876712	0.96653	0.9368	0.977553	1.07492	1.06207	1.04186	1.13306	1.03787	1.09605	0.955576	1.11068	1.15467	1.17679	1.18815	1.17145	1.10463	1.09366			180	1.09491	1.08375	1.07249	1.08178	1.09775	1.01384	1.0682	1.19465	1.1111	1.054	0.976737	1.08682	1.01137	1.08945	1.05983	1.03233	1.08917	1.02809	1.02675	1.00544	1.11607	1.10061	1.10735

## Sheet: Extended Data Figure 8
	Extended Data Figure 8a			Extended Data Figure 8b			Extended Data Figure 8c	Time after starvation
	NPF			anti-NPF intensity			Genotype	0h	15h	24h	39h	48h	63h	72h	87h
	TKg>LacZ RNAi	TKg>sut1 RNAiTRiP		TKg>LacZ RNAi	TKg>sut1 RNAiTRiP		TKg>LacZ RNAi	70	70	70	65	53	26	13	0
	1.11567	0.848874		0.900434	1.14948		TKg>sut1 RNAiTRiP	90	90	90	86	50	12	2	0
	0.893004	0.700429		1.26523	1.31194		The number of survival fly is indicated
	1.0271	0.891692		1.10986	1.5371
	0.964227	0.852333		1.12991	1.43639		Extended Data Figure 8d
	Relative mRNA expression level normalized by the average of TKg>LacZRNAi is indicated			0.822697	1.35759		TKg>LacZ RNAi	TKg>sut1 RNAiTRiP
				0.93971	1.04571		0.999131	0.388842
		0.0315746		0.605197	0.915329		0.955991	0.42618
				0.937314	1.0857		0.999351	0.528701
				0.896506	1.12302		1.04856	0.918367
				0.892554	1.14009		0.996969	0.795734
				0.959521	0.770329			0.891093
				0.87635	0.743157		Relative TAG amount normalized by the average of TKg>LacZ RNAi
				0.86054	0.782804
				0.862319	0.810124		Extended Data Figure 8f
				1.2432	0.842483		anti-NPF intensity
				1.1453	1.66301		Sut1KO/+	Sut1KO/Sut1KO
				0.70603	1.08355		0.550102	1.5188
				0.646918	1.72953		0.775518	1.62201
				1.23569	1.40465		0.856994	1.2107
				0.93435	0.955766		0.781841	1.42365
				1.40769	1.62875		0.860474	1.6205
				1.26736	0.988076		0.858579	0.697874
				1.31002	1.41688		0.684899	0.73235
				0.713935	1.85264		0.667537	1.19257
				1.99537	1.75045		0.581675	0.816585
				0.94591	0.872941		0.673056	0.736799
				0.792832	0.671373		1.1554	0.930231
				1.13419	1.30426		1.56212	0.736758
				1.06576	0.869878		1.28919	0.755438
				0.846213	1.03748		1.81313	0.571604
				1.13216	0.952777		1.18767	0.742978
				1.10294	0.880747		1.00536	1.40048
				0.895345	1.03629		1.39336	1.513
				0.959817	0.832207		1.40436	1.31872
				0.962362	0.497571		1.52511	1.29662
				0.88665	0.924815		1.19251	1.73458
				0.764524	0.962708		0.72335	1.176
				0.874077	1.05309		0.598728	0.907864
				1.12717	0.705808		0.494289	1.17845
				0.84604	1.06902		0.479316	0.931034
				Relative NPF protein levels normalized by the average of TKg>LacZ RNAi is indicated			0.606245	1.04521
							1.15942	1.46946
							1.07584	1.70157
							1.21813	1.09578
							1.14895	1.68882
							1.05489	1.58038
							0.927265	1.13116
							0.739888	1.33526
							0.869001	1.05609
							0.658743	0.98314
							0.634667	0.873964
							1.33396	1.03706
							1.25916	0.77937
							1.35983	1.212
							1.35143	1.06206
							1.48801	1.06729
							Relative NPF protein levels normalized by the average of sut1KO/+ is indicated

## Sheet: Extended Data Figure 9
	Extended Data Figure 9a			Extended Data Figure 9c
	NPF (gut)			tub>GAL80>; Otd-FLP; nSyb>LacZ RNAi	tub>GAL80>; Otd-FLP; nSyb>sut1 RNAi
	tub>GAL80>; Otd-FLP; nSyb>LacZ RNAi	tub>GAL80>; Otd-FLP; nSyb>sut1 RNAi		0.943068	0.891715
	1.13446	1.27633		1.03732	0.92994
	1.00139	1.26751		1.02311	0.835376
	1.00835	1.02954		0.975434	0.944111
	0.780245	1.02954		1.02107	0.956634
	1.11884			Relative TAG amount normalized by the average of tub>GAL80>; Otd-FLP; nSyb>LacZ RNAi
	Relative mRNA expression level normalized by the average of tub>GAL80>; Otd-FLP; nSyb>LacZ RNAi is indicated
	Extended Data Figure 9b			Extended Data Figure 9a
	anti-NPF intensity			Burs α
	tub>GAL80>; Otd-FLP; nSyb>LacZ RNAi	tub>GAL80>; Otd-FLP; nSyb>sut1 RNAi		TKg>LacZ RNAi	TKg>sut1 RNAiKK
	1.31187	0.806857		1.22838	1.63084
	0.647487	0.768841		1.0164	1.78333
	0.836737	0.872596		1.10173	1.40131
	0.772724	1.04404		0.756397	1.71107
	0.845376	1.25583		0.897103
	1.09789	0.617687		Relative mRNA expression level normalized by the average of TKg>LacZ RNAi is indicated
	1.04257	0.639259
	0.883081	0.986446
	1.06027	0.762971
	1.10817	0.898111
	0.844061	0.680878
	0.832232	0.74164
	0.655754	0.611928
	0.892312	0.86755
	0.75673	0.585791
	0.779506	0.915218
	1.11597	0.811443
	0.841081	0.829543
	1.18355	0.818797
	1.4182	1.07095
	0.75062	0.395889
	1.08225	0.549149
	0.571373	0.452447
	0.825249	0.45925
	0.684299	0.511704
	0.964342	0.780761
	0.890747	0.953566
	1.35879	0.578166
	1.16861	0.806526
	0.968566	0.712965
	1.41363	1.20827
	1.21074	0.790092
	1.12186	1.0005
	1.04108	0.969028
	0.969499	1.63078
	1.40861
	1.46249
	1.35312
	0.859412
	0.969138
	Relative NPF protein levels normalized by the average of tub>GAL80>; Otd-FLP; nSyb>LacZ RNAi is indicated

## Sheet: Extended Data Figure 10
	Extended Data Figure 10a	Time after starvation
	Genotype	0h	15h	24h	39h	48h	63h	72h
	tj>LacZ RNAi	72	72	65	25	17	1	0
	tj>NPFR RNAi	77	77	69	55	43	8	0
	The number of survival fly is indicated
	Extended Data Figure 10b
	tj>LacZ RNAi	tj>NPFR RNAi
	0.953855	1.42672
	0.897229	0.961995
	1.12465	0.994997
	1.10931	0.833912
	0.91495	0.518004
	Relative TAG amount normalized by the average of tj>LacZ RNAi
	Extended Data Figure 10c	Time after starvation
	Genotype	0h	15h	24h	39h	48h	63h	72h	87h	96h
	NPFRsk8/+	102	102	102	102	88	46	39	2	0
	NPFRDf /+	117	117	117	117	75	31	7	0	0
	NPFRsk8/Df	65	65	64	42	15	0	0	0	0
	The number of survival fly is indicated
	Extended Data Figure 10d
	NPFRsk8/+	NPFRDf /+	NPFRsk8/Df
	0.861529	1.15899	0.391669
	0.858671	0.797976	0.593706
	1.00126	1.02954	0.643578
	0.754805	0.383612	0.577722
	1.43061	1.24179	0.864038
	0.800511	1.0263	0.848152
	0.803656	1.35022	0.836919
	1.48896	1.10045	0.906251
	Relative TAG amount normalized by the average of NPFRsk8/+

[truncated: 4 more sheets: Extended Data Figure 12, Extended Data Figure 13, Extended Data Figure 14, Extended Data Figure 15]
