# Supplementary material for: The sugar-responsive enteroendocrine neuropeptide F regulates lipid metabolism through glucagon-like and insulin-like hormones in Drosophila melanogaster
Source: Nat Commun. 2021 Aug 10;12:4818. doi: 10.1038/s41467-021-25146-w (PMC8355161; doi:10.1038/s41467-021-25146-w)
Supplement: Supplementary file 11 — Source data for all Figures; Source data for all Supplementary Figures; Source data of RNA-seq [file 41467_2021_25146_MOESM11_ESM.zip › Source-Data_Figures.xlsx]

## Sheet: Figure 1
	Figure. 1a	Time after starvation
	Genotype	0h	15h	24h	39h	48h	63h	72h	87h
	TKg>LacZ-RNAi	105	105	104	89	68	12	6	0
	TKg>NPF RNAiTRiP	73	73	69	26	2	0	0	0
	TKg>NPF RNAiKK	75	75	71	52	23	3	0	0
	The number of survival fly is indicated
	Figure. 1b
	TKg>LacZ-RNAi	TKg>NPF RNAiKK
	1.07757	0.776025
	1.04136	0.744551
	1.07046	0.77501
	0.913767	0.714431
	0.896846	0.788886
	Relative TAG amount normalized by the average of TKg>LacZRNAi
	Figure.1d	Time after starvation
	Genotype	0h	15h	24h	39h	48h	63h	72h	87h
	TKg>+; NPFsk1/+	103	103	103	88	52	10	0	0
	TKg>+; NPFsk1/NPFDf	88	88	78	16	5	0	0	0
	TKg>NPF; NPFsk1/NPFDf	94	94	94	67	42	13	4	0
	The number of survival fly is indicated
	Figure. 1e
	TKg>+; NPFsk1/+	TKg>+; NPFsk1/NPFDf	TKg>NPF; NPFsk1/NPFDf
	1.09369	0.720012	0.749244
	0.947932	0.757894	1.12304
	1.04279	0.734293	1.2289
	1.00046	0.760002	1.08633
	0.970297	0.673982	0.755058
	1.00603	0.684996	0.818519
	0.9388
	Relative TAG amount normalized by the average of TKg>+; NPFsk1/+
	Figure.1g	Time after starvation
		0h	15h	24h	39h	48h	63h
	TKg, tub-GAL80ts>LacZ-RNAi	99	99	98	39	6	0
	TKg, tub-GAL80ts>NPF-RNAiKK	88	88	82	0	0	0
	The number of survival fly is indicated
	Figure.1h
	TKg, tub-GAL80ts>LacZ-RNAi	TKg, tub-GAL80ts>NPF-RNAiKK
	1.03669	0.870348
	1.01129	0.880256
	1.10552	0.781945
	0.903291	0.656762
	0.973674	0.769286
	0.969538	0.807775
	Relative TAG amount normalized by the average of TKg, tub-GAL80ts>LacZ-RNAi
	Figure. 1j
	TKg>LacZ-RNAi	TKg>NPF RNAiKK
	0.851378	0.490961
	1.12212	0.605046
	1.01246	0.919715
	1.01405	0.766921
	Relative glucose level normalized by the average of TKg>LacZRNAi
	Figure. 1k
	TKg>LacZ-RNAi	TKg>NPF RNAiKK
	0.232843	0.3125
	0.189951	0.435049
	0.0796569	0.232843
	0.0980392	0.25
	Food intake amount (μL/fly/24hrs) is indicated

## Sheet: Figure 2
	Figure. 2a, and 2b	See Extended Data Table.3
	Figure. 2c	See Extended Data Table.3 and 4
	Figure. 2d	See Extended Data Table.5
	Figure. 2e
	fbp		pepck1
	TKg>LacZ-RNAi	TKg>NPF RNAiKK	TKg>LacZ-RNAi	TKg>NPF RNAiKK
	0.94187	1.89484	1.15017	3.25374
	1.01443	1.02824	1.1448	1.87301
	1.20703	1.7196	0.516611	2.0993
	0.638158	1.16603	1.24075	1.91167
	1.19851	1.96471	0.947671	2.20799
	Relative mRNA expression levels normalized by the average of TKg>LacZ RNAi
	Figure. 2f
	ACC		Bmm
	TKg>LacZ-RNAi	TKg>NPF RNAiKK	TKg>LacZ-RNAi	TKg>NPF RNAiKK
	0.894099	0.9812	1.12389	1.57897
	1.19582	0.653287	1.13623	1.32866
	0.931964	1.30684	1.17499	1.20856
	0.800168	1.22277	0.70839	1.46912
	1.01963	0.971816	0.856506
	1.15832	0.841767
	Relative mRNA expression level normalized by the average of TKg>LacZ RNAi

## Sheet: Figure 3
	Figure. 3b					Figure. 3c
	w1118					w1118
	anti-NPF intensity					NPF
	fed	starved	sucroce	peptone		Fed	Starved	Refeeding Sucrose	Refeeding Peptone
	1.0399	1.70521	0.758088	3.63221		1.08	0.691	0.820441	1.06	0.00393652	0.0319875	0.148445
	1.12841	2.27943	1.35967	5.15007		1.05	0.882	1.06463	0.996
	1.0566	2.07919	1.84321	2.92973		0.901	0.765	0.935426	1.19
	1.15365	1.55471	1.64223	4.36461		0.88	0.753	1.08	1.5
	0.801295	2.1544	1.30153	4.9811		0.916			1.17
	0.402125	1.66734	0.922959	5.92494		1.03
	0.67598	2.32161	1.1534	5.45597		1.14
	1.29218	1.5664	0.824397	4.5164		Relative mRNA expression level normalized by the average of Fed
	0.790873	1.97283	0.762724	2.92111
	0.94606	2.08387	0.502492	5.58658		Figure. 3f
	0.467778	2.35058	1.1866	4.00348		NPF
	0.713608	2.13602	1.12156	6.92714		TKg>LacZ-RNAi	TKg>sut1 RNAiKK
	0.730472	2.24853	1.30223	4.46753		1.05533	0.465627
	1.08582	2.27	1.6865	4.23208		0.903251	0.528438
	1.31872	2.21649	1.63862	2.98996		1.04142	0.463134
	1.42139	2.00726	1.22049	2.64754			0.481968
	1.42845	2.24164	1.49291	3.30436		Relative mRNA expression level normalized by the average of TKg>LacZRNAi
	0.916558	3.42508	1.07023	2.45739
	1.43616	2.58579	1.51507	3.94341		Figure. 3g
	1.10121	3.17211	1.25877	4.18395		NPF
	0.902319	3.46164	1.50579	3.13169		sut1 KO/+	sut1 KO/ sut1 KO
	1.03789	2.55226	0.641143	3.86504		1.03886	0.617709
	1.64453	2.7374	1.95704	3.17158		1.1607	0.530344
	1.37486	2.54845	0.927431	2.82624		0.867539	0.396392
	1.31733	3.71149	0.860629	3.32828		0.955945	0.564482
	1.02743	2.47028	0.836789	2.12539			0.64842
	0.946881	1.51958	0.900678	6.01378		Relative mRNA expression level normalized by the average of sut1 KO/+
	0.789109	1.50661	3.26538	5.87139
	0.682874	1.27379	1.19353	5.37391		Figure. 3h	Time after starvation
	0.917009	1.01762	2.71463	5.56779		Genotype	0h	15h	24h	39h	48h	63h	72h
	0.732729	1.87456	3.21565	6.9749		TKg>LacZ RNAi	94	94	94	83	35	1	0
	0.884716	1.59927	1.79746	7.3888		TKg>sut1 RNAiKK	88	88	88	21	8	0	0
	1.13773	1.0914	1.63107	6.9074		The number of survival fly is indicated
	1.10375	1.31228	2.25194	6.46248
	0.925462	2.22346	1.23502	5.57165		Figure. 3i
	0.746968	1.95535	1.52701	7.03948		TKg>LacZ RNAi	TKg>sut1 RNAiKK
	0.846801	1.33029	0.582384	3.75892		1.03726	0.704251
	0.939577	2.38189	0.835025	5.18335		0.827716	0.927638
	0.63942	2.63609	1.48261	5.53119		1.18655	0.55639
	0.442666	2.68111	1.31762	7.01901		1.17892	0.765382
	0.750907	3.15126	0.92419	5.96831		0.769558	0.511814
	0.834614	3.00617	0.900226	7.6732			0.617708
	1.25882	2.6585	0.761945	6.92554		Relative TAG amount normalized by the average of TKg>LacZ RNAi
	1.1143	3.80685	1.00695	7.24986
	1.12197	2.58616	0.92538	5.08044
	1.22455	2.4132	1.04786	5.58264
	1.34224	3.3577	0.916188	5.40284
	0.825833	3.04351	0.929524	4.87917
	1.02435	2.83744	1.89253	5.7819
	1.04007	2.89834	0.9127	7.1561
	0.910567			4.31033
	0.771259
	1.15599
	1.59701
	1.22611
	0.854146
	Relative NPF protein levels normalized by the average of Fed is indicated

## Sheet: Figure 4
	Figure. 4b	Time after starvation
	genotype	0h	15h	24h	39h	48h	63h	72h	87h	96h
	Akh>LacZ RNAi	109	109	108	79	41	17	3	1	0
	Akh>NPFR RNAi TRiP	105	93	28	0	0	0	0	0	0
	Akh>NPFR RNAi KK	70	67	52	14	0	0	0	0	0
	The number of survival fly is indicated
	Figure. 4d			Figure. 4e			Figure. 4f
	Akh>LacZ-RNAi	Akh>NPFR RNAi TRiP		Akh>LacZ-RNAi	Akh>NPFR RNAi TRiP		Akh>LacZ-RNAi	Akh>NPFR RNAi TRiP
	0.942385	0.599893		0.0612745	0.208333		0.995791	0.756829
	0.915433	0.710789		0.0735294	0.275735		1.38013	0.312926
	0.962348	0.532081		0.159314	0.214461		0.890592	0.532149
	1.1	0.915791		0.128676	0.232843		0.73349	0.158727
	1.13225	0.965261		0.0980392	0.159314		Relative glucose level normalized by the average of Akh>LacZRNAi is idicated
	0.842332	0.796609		Food intake amount (μL/fly/24hrs) is indicated
	1.10526	0.735742
	1.54609	0.720156
	Relative TAG amount normalized by the average of Akh>LacZRNAi is idicated
	Figure. 4g	Time after starvation
	genotype	0h	15h	24h	39h	48h	63h	72h	87h	96h
	Akh>+ ; NPFRsk8/+	91	91	91	89	76	43	5	1	0
	+>NPFR ; NPFRsk8/Df	103	103	101	68	37	17	0	0	0
	Akh>NPFR ; NPFRsk8/Df	88	88	88	82	66	24	0	0	0
	The number of survival fly is indicated
	Figure. 4h
	Akh>+ ; NPFRsk8/+	+>NPFR ; NPFRsk8/Df	Akh>NPFR ; NPFRsk8/Df
	1.01179	1.01694	0.893093
	0.98328	0.863769	1.07531
	0.849868	0.548569	1.12753
	0.826959	0.661443	1.10278
	1.20017	0.637789	0.984448
	1.23046	0.74819	0.700458
	1.15333		0.930152
	0.890656
	0.853472
	Relative TAG amount normalized by the average of Akh>+; NPFRsk8/+ is idicated

## Sheet: Figure 5
	Figure. 5a
	Akh		Akh									Figure. 5b				Figure. 5c
	TKg>LacZ-RNAi	TKg>NPF RNAiKK	Akh>LacZ RNAi	Akh>NPFR RNAi TRiP								anti-AKH intensity				anti-AKH intensity
	1.11458	1.25086	1.07958	1.27601								TKg>LacZ-RNAi	TKg>NPF RNAiKK			Akh>LacZ RNAi	Akh>NPFR RNAi
	1.14283	1.57304	1.118	2.01171								0.930693	0.358075			1.90293	0.565655
	0.951668	1.12878	0.923286	1.56313								1.28115	0.331176			0.675194	1.5198
	0.994283		0.879135	1.44511								1.21432	0.415225			0.573606	0.698408
	0.796641											0.60316	0.213259			1.20467	0.268937
	Relative mRNA expression level normalized by the average of Tkg>LacZRNAi		Relative mRNA expression level normalized by the average of Akh>LacZRNAi									0.975217	0.446388			1.05426	0.465416
												1.41654	0.605906			1.02497	1.13046
												0.838204	0.248865			1.13659	0.442155
												1.32115	0.40352			0.587024	0.454507
												0.631633	1.10375			2.10824	1.20294
												1.0762	0.835417			1.09534	1.3838
												0.874262	1.0054			1.07246	0.466079
												0.657999	0.222693			0.818265	0.497812
												1.15244	1.03804			0.75222	0.931921
	Figure. 5d	Time after starvation										1.12396	0.519087			0.747203	0.592017
	genotype	0h	15h	24h	39h	48h	63h	72h	87h	96h		0.903075	0.357413			0.622022	0.670675
	Akh>LacZ RNAi	80	80	80	78	54	8	0	0	0			1.07154			1.13115	0.611397
	Akh>NPFR RNAi TRiP	85	77	23	0	0	0	0	0	0		Relative anti-AKH intensity normalized by the average of TKg>LacZ RNAi is indicated				0.49386	0.778439
	Akh>Akh RNAi, NPFR RNAiTRiP	100	100	98	71	37	14	1	0	0							0.718049
	Akh>Akh RNAi	70	70	70	70	70	60	34	1	0							0.159659
	The number of survival fly is indicated															Relative anti-AKH intensity normalized by the average of Akh>LacZ RNAi is indicated
	Figure. 5f					Figure. 5g							Figure. 5h
	Akh>LacZ RNAi	Akh>NPFR RNAi TRiP	Akh>Akh RNAi, NPFR RNAiTRiP	Akh>Akh RNAi		AkhR1/+; NPFsk1/+	AkhR1/+; NPFsk1/NPF Df	AkhR1/AkhR1; NPFsk1/NPF Df					Akh>LacZ RNAi	Akh>NPFR RNAi TRiP	Akh>Akh RNAi, NPFR RNAiTRiP	Akh>LacZ RNAi	Akh>NPFR RNAi TRiP	Akh>Akh RNAi, NPFR RNAiTRiP
	0.973329	0.875282	1.32653	1.35384		0.854782	0.172352	1.09779					Bmm			dHSL
	0.989419	0.391009	1.29467	1.45959		1.00187	0.936763	1.16373					1.21515	1.53675	0.737595	1.28838	0.988513	0.8554
	1.07697	0.369264	1.25634	1.47108		1.31488	0.798246	1.71592					1.17056	1.46921	0.65237	1.18763	1.08727	0.994246
	0.895262	0.867016	0.390967	1.3895		1.09671	0.465754	1.61601					0.7253	1.15398	0.614664	0.739874	0.871279	0.843697
	0.83675	0.548947	0.965932			0.724819	0.130461						1.39141	1.71848	0.719742	0.895616	0.989564	0.994214
	1.0854	0.666343	0.903083			1.00694	0.464029						0.935524	1.33738	0.586611	0.990294	0.878275	1.02018
	1.04959	0.710086				Relative TAG amount normalized by the average of AkhR1/+; NPFsk1/+ is idicated							0.562054	1.3077	1.0938	0.898207	0.831515	1.26994
	1.09328												Relative mRNA expression level normalized by the average of Akh>LacZRNAi
	1.19041
	1.05003
	1.05869
	Relative TAG amount normalized by the average of Akh>LacZ-RNAi is idicated
	Figure.5i	Time after starvation
	genotype	0h	15h	24h	39h	48h	63h	72h	87h	96h
	Cg>+, NPFsk1/+	107	107	107	96	77	22	4	0	0
	Cg>+, NPFsk1/NPF Df	86	86	77	34	8	0	0	0	0
	Cg>AkhR-IR, NPFsk1/NPF Df	90	90	90	69	43	13	4	0	0
	Cg>Bmm-IR, NPFsk1/NPF Df	63	63	62	59	59	33	26	7	0
	Cg>dHSL-IR, NPFsk1/NPF Df	75	75	75	51	26	0	0	0	0
	The number of survival fly is indicated
	Figure.5k
	Cg>+, NPFsk1/+	Cg>+, NPFsk1/NPF Df	Cg>AkhR-IR, NPFsk1/NPF Df	Cg>Bmm-IR, NPFsk1/NPF Df	Cg>dHSL-IR, NPFsk1/NPF Df
	1.25517	0.533138	1.04656	1.19465	1.7706
	0.789211	0.69573	1.09947	0.936363	1.49975
	0.839778	0.599117	0.867827	1.18391	1.19252
	1.12164	0.624224	0.86836	1.25971	1.398
	0.842106	0.70622	0.850232	0.905453	1.28034
	1.06777	0.752017	0.715863		1.16038
	1.08433		0.696901
	Relative TAG amount normalized by the average of Cg>+; NPF sk1/+ is idicated

## Sheet: Figure 6
	Figure. 6c				Figure. 6c
	InR		Thor		Thor
	TKg>LacZ-RNAi	TKg>NPF RNAiKK	TKg>LacZ-RNAi	TKg>NPF RNAiKK	Akh>LacZ-RNAi	Akh>NPFR RNAi TRiP
	0.764072	0.713281	0.956916	1.91748	0.947243	1.55893
	1.0274	0.618567	0.521414	0.984042	1.20127	2.08559
	0.763994	1.13898	1.34232	1.79998	0.969116	1.31443
	0.996983	0.889189	1.14841	1.10993	0.989318	2.81433
	1.49953	0.981978	1.14022	1.57745	1.03494	1.67266
	0.948022	1.60256	0.890718	2.99401	0.858104	1.92267
	Relative mRNA expression levels normalized by the average of TKg>LacZRNAi				Relative mRNA expression level normalized by the average of Akh>LacZRNAi
	Figure. 6d
	Dilp2		Dilp3		Dilp5
	TKg>LacZ-RNAi	TKg>NPF RNAiKK	TKg>LacZ-RNAi	TKg>NPF RNAiKK	TKg>LacZ-RNAi	TKg>NPF RNAiKK
	0.928482	0.982802	1.13379	0.660402	1.28038	0.941333
	1.07795	1.0794	1.10255	0.635699	1.19487	0.841613
	1.08456	1.26506	1.11765	0.702581	1.0328	0.749715
	0.80868	0.999938	0.748078	0.58648	0.916491	0.654559
	0.925463	1.02722	0.735375	0.55678	0.966451	0.76056
	0.910809	1.07641	0.705372	0.471529	0.949396	0.792463
	1.13773	0.864097	1.25479	0.391264	0.876495	0.651554
	1.12634	0.986687	1.2024	0.361161	0.783115	0.722364
	Relative mRNA expression levels normalized by the average of TKg>LacZRNAi
	Figure. 6e
	Dilp2		Dilp3		Dilp5
	TKg>LacZ-RNAi	TKg>NPF RNAiKK	TKg>LacZ-RNAi	TKg>NPF RNAiKK	TKg>LacZ-RNAi	TKg>NPF RNAiKK
	2.76748	2.78014	1.63148	2.46437	0.949902	1.46264
	0.542232	2.2743	0.324265	2.21907	1.03329	2.26219
	0.771108	2.37189	0.742039	2.3608	1.03482	2.03894
	2.57493	1.2171	1.65563	1.34537	1.18054	1.66251
	0.712316	2.22128	0.379163	2.09317	0.790137	2.04169
	2.68659	1.33828	1.68775	1.63322	0.70117	0.770447
	1.35258	2.3859	1.11882	2.62779	1.28934	0.795421
	1.5533	2.52003	1.07051	2.14112	1.03691	1.26798
	0.900974	1.86066	0.389227	1.72792	1.10076	2.18907
	0.612258	1.59651	0.117573	1.40585	1.17113	1.68452
	0.803013	1.29304	0.633798	1.55618	3.08324	1.60018
	1.06597	3.39202	0.827954	3.27915	1.09577	1.35311
	1.30712	1.68272	1.10345	2.547	1.21651	1.30295
	0.756953	0.939469	0.577985	0.754025	1.17351	2.829
	0.595557	1.14865	0.535073	1.30054	1.56739	1.56406
	0.936698	1.00987	0.934548	1.18635	0.98863	0.857315
	0.838662	1.65021	0.923385	1.9089	0.715213	0.835308
	0.834468	2.35047	0.816243	2.26024	0.684809	1.47393
	0.842856	1.84801	0.80874	2.02473	0.960905	2.26009
	1.4265	5.14506	1.17482	6.84432	0.521932	2.12899
	0.330881	1.4149	0.821824	1.43998	0.711956	1.36614
	1.93241	0.939544	3.41402	0.87535	1.01744	3.46278
	0.603121	0.969352	0.524368	0.625014	0.827273	3.26848
	0.904794	1.89489	1.85903	1.04572	1.61408
	0.389448	0.980062	0.88697	0.431682	1.37628
	0.3532	2.58841	0.461876	3.43287	0.798896
	0.8293	1.46807	1.51336	0.898315	0.679308
	0.806008	1.19104	0.988806	1.75161	0.676267
	0.318823	0.647308	0.750822	0.773239
	2.36253	0.782791	2.61836	1.38956
	0.117209	1.29724	0.0545321	1.22551
	0.902397	0.727744	0.755489	0.862357
	2.36807	0.668054	2.37946	1.27354
	1.53989	0.789682	1.36467	0.955043
	0.72018	1.35738	0.639471	1.869
	0.688949	0.780694	1.17345	0.989629
	0.732538	0.724599	0.850005	0.928875
	0.941492	1.46964	1.39578	2.27681
	0.532046	0.938421	0.942417	1.04096
	0.494599	0.975493	1.01808	1.5086
	0.856187	1.23897	0.988165	1.82271
	0.732538	0.820837	0.637366	1.30987
	0.747067	1.15299	0.829693	1.19376
	0.729991	2.28988	0.683572	3.3744
	0.320846	1.19358	0.279248	1.20584
	0.863901	0.847799	0.716694	0.636635
		0.848249	1.28451	0.950285
		1.12431	0.673777	1.02522
		1.00343	1.29742	0.838934
		0.825631	1.8458	0.78001
		1.38569	0.872387	1.82079
			0.841229	0.818973
			1.82703	0.498492
			0.931839	1.14729
			0.795717	0.667566
			0.560601	0.809174
			0.638478	0.749308
			2.0402	0.727846
			0.36658	0.940085
			0.81642	0.775601
			0.897679	0.521955
			0.555598	0.762144
			0.754725	0.651521
			0.669435	1.11482
			0.636221	0.832396
			0.723584	1.83071
			1.30471	1.21382
			0.447684	1.37845
			0.702527	2.11395
			1.27611	2.18502
			0.616891	1.10338
			0.944192	1.22688
			1.45072	1.29812
			1.17927	1.24565
			1.36525	1.09679
			1.68341	1.37135
			0.705976	0.79575
			1.08126	1.27271
			0.964496	1.79536
			1.77145	0.62827
			0.957942	2.49272
			1.19955	1.31906
			0.52756	2.62267
			1.34334	1.64005
			0.817394	3.13113
			0.48686	1.22253
			0.824191	1.21533
			1.40321	1.94954
			0.834224	3.36319
			1.08255	4.38773
				0.752663
				1.1684
				0.887142
				2.84672
	Relative DILPs protein levels normalized by the average of TKg>LacZ RNAi is indicated

## Sheet: Figure 7
	Figure. 7b									Figure. 7c
	Dilp2		Dilp3		Dilp5					Dilp2		Dilp3		Dilp5
	Dilp2>LacZ-RNAi	Dilp2>NPFR RNAi TRiP	Dilp2>LacZ-RNAi	Dilp2>NPFR RNAi TRiP	Dilp2>LacZ-RNAi	Dilp2>NPFR RNAi TRiP				Dilp2>LacZ-RNAi	Dilp2>NPFR RNAi TRiP	Dilp2>LacZ-RNAi	Dilp2>NPFR RNAi TRiP	Dilp2>LacZ-RNAi	Dilp2>NPFR RNAi TRiP
	0.910729	0.884005	1.00991	0.774653	0.838757	0.746043				1.12217	3.15261	1.50067	1.7347	0.530223	0.684804
	0.89923	0.868007	0.86858	0.749124	0.832783	0.713025				0.579482	2.87157	0.679402	2.34149	0.998543	1.36457
	1.08635	0.943741	1.08615	0.829916	1.01329	0.651484				1.18115	2.34189	1.43334	3.31469	1.26728	0.785849
	1.06298	0.957763	1.01933	0.957285	1.07858	0.908381				0.959034	2.9666	1.10758	1.90079	1.36326	1.03012
	0.921445	0.97794	0.917104	1.1022	1.33765	1.01218				1.5558	4.03293	1.5553	2.43876	0.835576	1.08439
	1.0812	0.816898	1.02727	0.785939	1.02301	0.652131				1.17351	2.49253	0.83184	3.12511	0.417484	0.727701
	1.1672	0.923812	1.11314	0.960248	1.12206	0.712722				2.11155	1.12457	1.80055	2.38272	1.43831	1.30062
	0.870865	0.850266	0.958516	0.796584	0.753871	0.775031				1.05327	2.15719	0.907534	1.05566	1.2644	0.794468
	Relative mRNA expression levels normalized by the average of Dilp2>LacZRNAi									0.846606	2.11691	0.677157	1.90025	0.735425	1.02583
										1.55597	1.45478	1.29886	1.65434	0.966948	1.1235
										1.17533	0.890414	1.08821	1.13853	1.007	1.69429
										0.790249	1.04391	0.739711	0.948947	0.5559	1.60694
										1.03056	3.0063	0.956223	0.84661	0.725322	0.763874
	Figure. 7d				Figure. 7e					0.615076	1.37241	1.08774	3.05517	1.12382	0.568703
	Dilp2>LacZ RNAi; gd2HF/+	Dilp2>NPFR RNAi TRiP; gd2HF/+			Dilp2>CaLexA		Dilp2>CaLexA, UAS-NPFR RNAi TRiP			0.643996	0.874499	0.759693	1.18667	1.14754	1.032
	1.04768	0.579629			Fed	24 h starved	Fed	24 h starved		0.481086	1.59807	0.732797	0.424554	1.01814	1.24344
	0.952322	0.622347			2.20984	0.413328	0.377853	0.304995		1.24407	1.03821	1.15645	1.7027	1.24185	0.936157
	1.02527	0.947151			1.00243	0.406715	0.30101	0.191818		1.30624	0.933366	1.15883	1.13168	1.2355	0.865652
	0.866755	0.644401			1.18959	0.359341	0.739076	0.459097		1.12514	0.904275	0.994559	1.16951	0.951641
	1.10798	0.898333			0.88366	0.561287	0.66666	0.169155		0.575945	1.00718	0.65808	1.15576	1.33104
		0.784217			0.677618	0.467758	1.0291	0.305576		0.474754	1.03085	0.513714	0.903987	0.844803
		0.532538			0.637439	0.428963	0.581571	0.228151		0.942892	0.875241	0.713575	0.961689
		0.723627			1.75481	0.68877	0.397223	0.267278		0.456102	1.15474	0.648197	0.732833
		0.768721			1.11314	0.439256	0.542249	0.205045			1.15491		0.732942
		0.774268			0.610044	0.573269	0.511036	0.274667			1.6777		1.06471
		0.815011			0.571553	0.703768	0.568371	0.210331			1.29318		0.82069
	Relative Ilp2HF level normalized by the average of Dilp2>LacZ RNAi; gd2HF/+ is indicated				0.796163	0.234903	0.504118	0.276548					1.02623
					1.03162	0.437402	0.525564	0.659936		Relative DILPs protein levels normalized by the average of Dilp2>LacZ RNAi is indicated
					1.11912	0.279814	0.516321	0.341216
					0.50766	0.447779	0.778065	0.342849
					0.63791	0.53107	0.715805
	Figure. 7f				1.36846	0.936484	0.877212
	Dilp2>LacZ RNAi; tGPH/+	Dilp2>NPFR RNAi TRiP; tGPH/+			0.818798	0.593082	0.828317
	4.07539	1.2624			0.599723	0.493188	0.867499
	2.14901	1.38763			1.02398	0.365899	0.696628
	2.18455	2.16825			1.04941	0.476557	0.883632
	1.97031	1.16654			1.53671	0.533063	0.980786
	3.927	2.06001			1.43767		0.799428
	2.59855	1.54922			1.05528		0.765309
	2.81567	2.60633			1.4126		0.968334
	2.0982	1.63323			0.525564		0.355384
	3.17418	1.62528			0.358926		0.608689
	1.82857	1.45599			0.843536		1.16065
	1.61701	1.7185			0.726486		1.51753
	3.81385	2.02192			0.74295		1.19803
	2.16403	1.62288			0.880754		0.994262
	2.73365	1.38525			0.825937		1.04255
	1.88948	1.23441			1.49716		0.780943
	3.22004	1.39452			0.538431		0.790352
	2.20743	1.28144			0.869879		0.744362
	2.1683	1.01788			0.577337
	1.6196	1.32061			0.875773
	3.56296	1.84423			1.7402
	Relative tGPH level (membrane tGPH intesity/cellular tGPH intensity) is indicated				1.01551
					0.862408
					2.07392
					Relative CaLexA intensity normalized by the average of Dilp2>CaLexA Fed is indicated
	Figure. 7g
	pAKT/AKT		pAKT/Actin
	Dilp2>LacZ-RNAi	Dilp2>NPFR RNAi TRiP	Dilp2>LacZ-RNAi	Dilp2>NPFR RNAi TRiP
	0.979849	0.953596	0.968172	0.816066
	1.01704	0.911888	1.13972	0.788604
	1.05478	0.918399	0.911999	0.644561
	0.948335	0.884127	0.980108	0.748101
	Relative pAKT/AKT or pAKT/Actin intensity normalized by the average of Dilp2>CaLexA is indicated

## Sheet: Figure 8
	Figure. 8a	Time after starvation
	genotype	0h	15h	24h	39h	48h	63h	72h
	Dilp2>LacZ-RNAi	74	74	74	61	33	0	0
	Dilp2>NPFR RNAi TRiP	104	104	104	68	27	1	0
	The number of survival fly is indicated
	Figure. 8b			Figure. 8d			Figure. 8e
	Dilp2>LacZ-RNAi	Dilp2>NPFR RNAi TRiP		Dilp2>LacZ-RNAi	Dilp2>NPFR RNAi TRiP		Dilp2>LacZ-RNAi	Dilp2>NPFR RNAi TRiP
	1.06945	0.359957		1.03537	0.895038		0.0382653	0.191327	0.0268293
	1.03573	0.562523		0.981605	0.597551		0.0510204	0.0765306
	0.954713	0.398907		0.85476	0.653372		0.0701531	0.191327
	1.06311	0.362449		0.765016	0.681198		0.0765306	0.121173
	1.0074	0.545831		1.36325	0.832861		Food intake amount (μL/fly/24hrs) is indicated
	0.93618	0.480803			0.819721
	0.933408			Relative glucose level normalized by the average of Dilp2>LacZ RNAi is idicated
	Relative TAG amount normalized by the average of Dilp2>LacZ RNAi is idicated
	Figure. 8f
	Bmm		Thor		InR		pepck1
	Dilp2>LacZ-RNAi	Dilp2>NPFR RNAi TRiP	Dilp2>LacZ-RNAi	Dilp2>NPFR RNAi TRiP	Dilp2>LacZ-RNAi	Dilp2>NPFR RNAi TRiP	Dilp2>LacZ-RNAi	Dilp2>NPFR RNAi TRiP
	1.22042	0.71302	0.558247	1.62578	0.77378	0.57009	0.862213	1.27788
	1.11297	1.05132	0.869177	2.41562	0.819694	2.41702	1.3439	1.87934
	0.691384	1.08912	0.945974	1.81114	0.882799	0.864643	0.65924	2.44268
	0.650199	1.47395	1.41434	1.02147	1.70531	1.42512	1.17123	2.4716
	1.42973	0.886569	1.15382	1.28949	0.958362	2.19429	1.52735	1.83495
	0.895295	1.25879	1.05845	2.00691	0.860051	2.17611	0.436057	2.18434
	Relative mRNA expression levels normalized by the average of Dilp2>LacZRNAi
